# Supplementary material for: Contrasts and similarities in the transcriptomic response to antimicrobial coinage metals in Escherichia coli
Source: Microbiol Spectr. 2026 Jun 15;14(7):e02541-25. doi: 10.1128/spectrum.02541-25 (PMC13339815; doi:10.1128/spectrum.02541-25)
Supplement: Tables S4 to S7 — Gene counts, differential expression analysis, and functional annotation of our datasets. [file spectrum.02541-25-s0002.xlsx]

## Sheet: ST4
Supplementary Table 4. Differential gene expression analysis results, silver treatment. Gene names and functional annotation fields were either automatically retrieved from the E. coli K12 BW25113 RefSeq assembly annotation file GCF_000750555.1, manually updated upon individual search in Uniprot or Ecocyc, or defaulted to their corresponding gene_id.
Gene name		Raw counts mapped to the reference genome						DESeq2 differential expression analysis results							Functional annotation
row	gene	AgControl1	AgControl2	AgControl3	Silver1	Silver2	Silver3	baseMean_Ag	log2FoldChange_Ag	lfcSE_Ag	stat_Ag	pvalue_Ag	padj_Ag	Ag_sig	product description	protein_id	product length	Uniprot entry	Entry name	start	end	feature width	strand	source	type	gene_id	gene	inference	protein_id	partial	pseudo	note
1	thrL	74	150	167	460	453	516	278.871	1.44257	0.350361	4.11737	3.83214e-05	0.000344717	UP	thr operon leader peptide	WP_001386572.1	21	P0AD86	LPT_ECOLI	190	252	63	+	Protein Homology	CDS	BW25113_RS00005	thrL	COORDINATES: similar to AA sequence:RefSeq:NP_414542.1	WP_001386572.1	NA	NA	NA
2	thrA	24266	24058	12431	69823	56442	72434	39888.2	1.2779	0.325833	3.92195	8.78338e-05	0.000729967	UP	bifunctional aspartate kinase/homoserine dehydrogenase I	WP_001264707.1	820	P00561	AK1H_ECOLI	337	2796	2460	+	Protein Homology	CDS	BW25113_RS00010	thrA	COORDINATES: similar to AA sequence:RefSeq:WP_005124053.1	WP_001264707.1	NA	NA	NA
3	thrB	6223	8162	2627	14831	11859	14449	9128.53	0.841904	0.407726	2.06488	0.0389347	0.127856	NS	homoserine kinase	WP_000241662.1	310	P00547	KHSE_ECOLI	2801	3730	930	+	Protein Homology	CDS	BW25113_RS00015	thrB	COORDINATES: similar to AA sequence:RefSeq:NP_414544.1	WP_000241662.1	NA	NA	NA
4	thrC	4905	9721	2630	13363	10699	13379	8652.05	0.680184	0.444369	1.53067	0.12585	0.290667	NS	threonine synthase	WP_000781074.1	428	P00934	THRC_ECOLI	3734	5017	1284	+	Protein Homology	CDS	BW25113_RS00020	thrC	COORDINATES: similar to AA sequence:RefSeq:NP_414545.1	WP_000781074.1	NA	NA	NA
5	yaaX	37	59	22	90	71	87	58.0113	0.639323	0.403791	1.5833	0.113353	0.273034	NS	DUF2502 domain-containing protein	WP_000738719.1	98	P75616	YAAX_ECOLI	5234	5527	294	+	Protein Homology	CDS	BW25113_RS00030	yaaX	COORDINATES: similar to AA sequence:RefSeq:NP_414546.1	WP_000738719.1	NA	NA	NA
6	yaaA	54	62	52	94	100	118	76.6243	0.464678	0.293713	1.58208	0.113631	0.273367	NS	peroxide stress protein YaaA	WP_000906197.1	258	P0A8I3	YAAA_ECOLI	5686	6459	774	-	Protein Homology	CDS	BW25113_RS00035	yaaA	COORDINATES: similar to AA sequence:RefSeq:NP_414547.1	WP_000906197.1	NA	NA	NA
7	yaaJ	89	71	90	68	72	77	78.8186	-0.62545	0.293342	-2.13215	0.0329947	0.112749	NS	sodium:alanine symporter family protein	WP_001112606.1	476	P30143	YAAJ_ECOLI	6532	7959	1428	-	Protein Homology	CDS	BW25113_RS00040	yaaJ	COORDINATES: similar to AA sequence:RefSeq:NP_414548.1	WP_001112606.1	NA	NA	NA
8	talB	1277	1992	1242	3408	3068	4357	2398.58	0.822756	0.292578	2.81209	0.00492207	0.0249983	NS	transaldolase	WP_000130185.1	317	P0A870	TALB_ECOLI	8238	9188	951	+	Protein Homology	CDS	BW25113_RS00045	tal	COORDINATES: similar to AA sequence:RefSeq:NP_308035.1	WP_000130185.1	NA	NA	NA
9	mog	74	128	94	117	97	155	108.81	-0.127245	0.325375	-0.39107	0.695745	0.841013	NS	molybdopterin adenylyltransferase	WP_001295414.1	195	P0AF03	MOG_ECOLI	9306	9890	585	+	Protein Homology	CDS	BW25113_RS00050	mog	COORDINATES: similar to AA sequence:RefSeq:NP_308036.1	WP_001295414.1	NA	NA	NA
10	satP	140	117	96	167	99	113	121.752	-0.318477	0.332124	-0.958908	0.337605	0.549307	NS	acetate uptake transporter	WP_000528538.1	188	P0AC98	SATP_ECOLI	9931	10494	564	-	Protein Homology	CDS	BW25113_RS00055	satP	COORDINATES: similar to AA sequence:RefSeq:NP_308037.1	WP_000528538.1	NA	NA	NA
11	yaaW	24	23	33	14	14	14	21.3216	-1.35116	0.435014	-3.10602	0.00189624	0.0114051	DO	acidic protein MsyB	WP_001102367.1	237	P75617	YAAW_ECOLI	10646	11356	711	-	Protein Homology	CDS	BW25113_RS00060	msyB	COORDINATES: similar to AA sequence:RefSeq:NP_414552.1	WP_001102367.1	NA	NA	NA
12	yaaI	7	5	6	9	8	3	6.39239	-0.243651	0.703813	-0.346187	0.729202	0.863142	NS	DUF2541 family protein	WP_000843565.1	134	P28696	YAAI_ECOLI	11385	11786	402	-	Protein Homology	CDS	BW25113_RS00065	yaaI	COORDINATES: similar to AA sequence:RefSeq:NP_414554.1	WP_000843565.1	NA	NA	NA
13	dnaK	16278	17473	35210	19399	13326	19176	20532.6	-0.842147	0.358439	-2.34949	0.0187994	0.0735719	NS	molecular chaperone DnaK	WP_000516135.1	638	P0A6Y8	DNAK_ECOLI	12163	14076	1914	+	Protein Homology	CDS	BW25113_RS00070	dnaK	COORDINATES: similar to AA sequence:RefSeq:WP_001737966.1	WP_000516135.1	NA	NA	NA
14	dnaJ	2289	1846	3337	1739	1346	1814	2122.51	-1.03792	0.295923	-3.5074	0.000452516	0.00324015	DO	molecular chaperone DnaJ	WP_001118476.1	376	P08622	DNAJ_ECOLI	14168	15295	1128	+	Protein Homology	CDS	BW25113_RS00075	dnaJ	COORDINATES: similar to AA sequence:RefSeq:NP_414556.1	WP_001118476.1	NA	NA	NA
15	RS00080	436	410	575	415	293	404	429.503	-0.784473	0.268787	-2.91856	0.00351647	0.0188842	NS	IS4 family transposase	WP_001300563.1	370	P0CF91	INSL1_ECOLI	15445	16554	1110	+	Protein Homology	CDS	BW25113_RS00080	NA	COORDINATES: similar to AA sequence:RefSeq:NP_414557.1	WP_001300563.1	NA	NA	NA
16	mokC	92	108	81	53	49	55	76.2876	-1.26614	0.305604	-4.14307	3.42687e-05	0.00031183	DO	type I toxin-antitoxin system toxin MokC	WP_000809168.1	50	P0ACG4	HOKC_ECOLI	16754	16903	150	-	Protein Homology	CDS	BW25113_RS00085	mokC	COORDINATES: similar to AA sequence:RefSeq:YP_025292.1	WP_000809168.1	NA	NA	NA
17	nhaA	2204	775	1482	876	1280	1221	1334.36	-0.809985	0.398706	-2.03153	0.0422009	0.1362	NS	Na+/H+ antiporter NhaA	WP_000681354.1	388	P13738	NHAA_ECOLI	17489	18652	1164	+	Protein Homology	CDS	BW25113_RS00090	nhaA	COORDINATES: similar to AA sequence:RefSeq:NP_414560.1	WP_000681354.1	NA	NA	NA
18	nhaR	208	199	288	213	283	299	246.546	-0.226618	0.294781	-0.768768	0.442031	0.647642	NS	transcriptional activator NhaR	WP_001338226.1	299	P0A9G2	NHAR_ECOLI	18721	19617	897	+	Protein Homology	CDS	BW25113_RS00095	nhaR	COORDINATES: similar to AA sequence:RefSeq:NP_705976.2	WP_001338226.1	NA	NA	NA
19	RS25960	6	4	7	6	6	10	6.33343	-0.0656488	0.668007	-0.0982755	0.921714	0.964568	NS	fimbrial family protein	NA	45	not found	not found	19661	19795	135	-	Protein Homology	CDS	BW25113_RS25960	NA	COORDINATES: similar to AA sequence:RefSeq:WP_000871680.1	NA	TRUE	TRUE	incomplete; partial in the middle of a contig; missing N-terminus
20	RS00100	37	32	44	78	39	69	47.8243	0.281291	0.367377	0.765674	0.44387	0.649128	NS	IS1 family transposase	WP_094096600.1	83	not found	not found	20259	20508	250	-	Protein Homology	CDS	BW25113_RS00100	NA	COORDINATES: similar to AA sequence:RefSeq:WP_001743396.1	WP_094096600.1	NA	NA	programmed frameshift
21	rpsT	145	234	189	416	257	427	264.107	0.509457	0.312186	1.6319	0.1027	0.253907	NS	30S ribosomal protein S20	WP_001274021.1	87	P0A7U7	RS20_ECOLI	20818	21078	261	-	Protein Homology	CDS	BW25113_RS00110	rpsT	COORDINATES: similar to AA sequence:RefSeq:WP_006117633.1	WP_001274021.1	NA	NA	NA
22	yaaY	73	52	71	88	80	89	74.1578	-0.030444	0.301883	-0.100847	0.919672	0.964254	NS	DUF2575 family protein	WP_001300728.1	72	P75620	YAAY_ECOLI	21181	21396	216	+	Protein Homology	CDS	BW25113_RS00115	yaaY	COORDINATES: similar to AA sequence:RefSeq:NP_414565.1	WP_001300728.1	NA	NA	NA
23	ribF	557	648	417	1075	782	1107	731.011	0.433263	0.280176	1.5464	0.122008	0.285485	NS	bifunctional riboflavin kinase/FAD synthetase	WP_000767329.1	313	P0AG40	RIBF_ECOLI	21407	22345	939	+	Protein Homology	CDS	BW25113_RS00120	ribF	COORDINATES: similar to AA sequence:RefSeq:NP_308055.1	WP_000767329.1	NA	NA	NA
24	ileS	4192	7749	3747	10202	6846	11209	7000.53	0.400708	0.355762	1.12634	0.260022	0.468231	NS	isoleucine--tRNA ligase	WP_001286857.1	938	P00956	SYI_ECOLI	22391	25204	2814	+	Protein Homology	CDS	BW25113_RS00125	ileS	COORDINATES: similar to AA sequence:RefSeq:WP_005124083.1	WP_001286857.1	NA	NA	NA
25	lspA	404	684	332	846	606	948	611.731	0.311577	0.345511	0.901787	0.36717	0.5778	NS	signal peptidase II	WP_000083372.1	164	P00804	LSPA_ECOLI	25207	25698	492	+	Protein Homology	CDS	BW25113_RS00130	lspA	COORDINATES: similar to AA sequence:RefSeq:NP_414568.1	WP_000083372.1	NA	NA	NA
26	fkpB	276	504	269	668	472	686	460.196	0.358441	0.340237	1.0535	0.292111	0.503635	NS	FKBP-type peptidyl-prolyl cis-trans isomerase	WP_000004655.1	149	P0AEM0	FKBX_ECOLI	25826	26272	447	+	Protein Homology	CDS	BW25113_RS00135	fkpB	COORDINATES: similar to AA sequence:RefSeq:NP_308058.1	WP_000004655.1	NA	NA	NA
27	ispH	282	675	247	655	552	784	513.766	0.280439	0.414047	0.677313	0.498208	0.694492	NS	4-hydroxy-3-methylbut-2-enyl diphosphate reductase	WP_001166395.1	316	P62623	ISPH_ECOLI	26277	27224	948	+	Protein Homology	CDS	BW25113_RS00140	ispH	COORDINATES: similar to AA sequence:RefSeq:WP_005124087.1	WP_001166395.1	NA	NA	NA
28	rihC	75	159	87	15	13	17	68.1398	-3.27149	0.436512	-7.49462	6.64914e-14	1.43614e-12	DO	ribonucleoside hydrolase RihC	WP_001239142.1	304	P22564	RIHC_ECOLI	27293	28204	912	+	Protein Homology	CDS	BW25113_RS00145	rihC	COORDINATES: similar to AA sequence:RefSeq:NP_414571.1	WP_001239142.1	NA	NA	NA
29	dapB	134	136	130	227	230	252	177.882	0.402667	0.248686	1.61918	0.105408	0.259299	NS	4-hydroxy-tetrahydrodipicolinate reductase	WP_000543604.1	273	P04036	DAPB_ECOLI	28374	29192	819	+	Protein Homology	CDS	BW25113_RS00150	dapB	COORDINATES: similar to AA sequence:RefSeq:NP_414572.1	WP_000543604.1	NA	NA	NA
30	carA	5	11	6	17	15	30	12.8751	1.04139	0.553286	1.88219	0.0598102	0.177114	NS	glutamine-hydrolyzing carbamoyl-phosphate synthase small subunit	WP_000597260.1	382	P0A6F1	CARA_ECOLI	29651	30796	1146	+	Protein Homology	CDS	BW25113_RS00165	carA	COORDINATES: similar to AA sequence:RefSeq:NP_308062.1	WP_000597260.1	NA	NA	NA
31	carB	52	83	38	121	100	113	80.9571	0.52095	0.367187	1.41876	0.155969	0.334852	NS	carbamoyl-phosphate synthase large subunit	WP_001126348.1	1073	P00968	CARB_ECOLI	30817	34035	3219	+	Protein Homology	CDS	BW25113_RS00170	carB	COORDINATES: similar to AA sequence:RefSeq:NP_414574.1	WP_001126348.1	NA	NA	NA
32	caiF	17	28	16	2	3	5	13.1198	-3.0493	0.652061	-4.6764	2.91961e-06	3.13579e-05	DO	carnitine metabolism transcriptional regulator CaiF	WP_000333125.1	131	P0AE58	CAIF_ECOLI	34300	34692	393	+	Protein Homology	CDS	BW25113_RS00180	caiF	COORDINATES: similar to AA sequence:RefSeq:NP_414576.4	WP_000333125.1	NA	NA	NA
33	caiE	4	4	3	8	2	3	3.96233	-0.184418	0.860751	-0.214252	0.83035	NA	NS	carnitine operon protein CaiE	WP_000122871.1	196	P39206	CAIE_ECOLI	34784	35371	588	-	Protein Homology	CDS	BW25113_RS00185	caiE	COORDINATES: similar to AA sequence:RefSeq:NP_414577.2	WP_000122871.1	NA	NA	NA
34	caiD	1	3	1	3	0	2	1.65213	-0.457882	1.30397	-0.351145	0.72548	NA	NS	crotonobetainyl-CoA hydratase	WP_001295419.1	261	P31551	CAID_ECOLI	35380	36162	783	-	Protein Homology	CDS	BW25113_RS00190	caiD	COORDINATES: similar to AA sequence:RefSeq:NP_414578.2	WP_001295419.1	NA	NA	NA
35	caiC	19	12	20	24	26	37	22.0246	0.336889	0.425413	0.79191	0.428413	0.63312	NS	crotonobetaine/carnitine-CoA ligase	WP_001350478.1	517	P31552	CAIC_ECOLI	36274	37824	1551	-	Protein Homology	CDS	BW25113_RS00195	caiC	COORDINATES: similar to AA sequence:RefSeq:NP_414579.4	WP_001350478.1	NA	NA	NA
36	caiB	24	17	19	26	30	46	25.8207	0.326804	0.406692	0.803568	0.421646	0.628076	NS	L-carnitine CoA-transferase	WP_000349936.1	405	P31572	CAIB_ECOLI	37901	39115	1215	-	Protein Homology	CDS	BW25113_RS00200	caiB	COORDINATES: similar to AA sequence:RefSeq:NP_414580.1	WP_000349936.1	NA	NA	NA
37	caiA	30	24	20	42	31	40	30.2249	0.182347	0.379205	0.480867	0.630611	0.795039	NS	crotonobetainyl-CoA dehydrogenase	WP_000347117.1	380	P60584	CAIA_ECOLI	39247	40386	1140	-	Protein Homology	CDS	BW25113_RS00205	caiA	COORDINATES: similar to AA sequence:RefSeq:WP_005124373.1	WP_000347117.1	NA	NA	NA
38	caiT	8	5	4	12	6	7	6.82455	0.134351	0.672002	0.199927	0.841538	0.924684	NS	L-carnitine/gamma-butyrobetaine antiporter	WP_000787103.1	504	P31553	CAIT_ECOLI	40420	41931	1512	-	Protein Homology	CDS	BW25113_RS00210	caiT	COORDINATES: similar to AA sequence:RefSeq:NP_414582.1	WP_000787103.1	NA	NA	NA
39	fixA	1	5	1	3	2	3	2.4868	-0.248003	1.06488	-0.232892	0.815845	NA	NS	electron transfer flavoprotein FixA	WP_000692204.1	256	P60566	FIXA_ECOLI	42403	43170	768	+	Protein Homology	CDS	BW25113_RS00215	fixA	COORDINATES: similar to AA sequence:RefSeq:NP_414583.2	WP_000692204.1	NA	NA	NA
40	fixB	4	4	1	5	3	4	3.43367	-0.0150912	0.896254	-0.0168381	0.986566	NA	NS	electron transfer flavoprotein subunit alpha/FixB family protein	WP_001091499.1	313	P31574	FIXB_ECOLI	43188	44126	939	+	Protein Homology	CDS	BW25113_RS00220	fixB	COORDINATES: similar to AA sequence:RefSeq:NP_414584.1	WP_001091499.1	NA	NA	NA
41	fixC	7	5	7	5	2	6	5.43105	-0.991457	0.732816	-1.35294	0.176075	NA	NS	FAD-dependent oxidoreductase	WP_001287715.1	428	P68644	FIXC_ECOLI	44180	45463	1284	+	Protein Homology	CDS	BW25113_RS00225	fixC	COORDINATES: similar to AA sequence:RefSeq:NP_414585.1	WP_001287715.1	NA	NA	NA
42	fixX	2	1	0	1	0	2	0.971405	-0.476255	1.67737	-0.283929	0.776465	NA	NS	ferredoxin-like protein FixX	WP_000203741.1	95	P68646	FIXX_ECOLI	45463	45747	285	+	Protein Homology	CDS	BW25113_RS00230	fixX	COORDINATES: similar to AA sequence:RefSeq:NP_308074.1	WP_000203741.1	NA	NA	NA
43	yaaU	6	9	6	10	2	12	7.31623	-0.272172	0.688221	-0.395471	0.692495	0.838632	NS	MFS transporter	WP_001183198.1	443	P31679	YAAU_ECOLI	45807	47135	1329	+	Protein Homology	CDS	BW25113_RS00235	yaaU	COORDINATES: similar to AA sequence:RefSeq:NP_414587.1	WP_001183198.1	NA	NA	NA
44	kefF	31	10	29	13	30	22	22.757	-0.507044	0.533282	-0.950797	0.341707	0.553918	NS	glutathione-regulated potassium-efflux system oxidoreductase KefF	WP_000600725.1	176	P0A754	KEFF_ECOLI	47246	47773	528	+	Protein Homology	CDS	BW25113_RS00240	kefF	COORDINATES: similar to AA sequence:RefSeq:NP_414588.1	WP_000600725.1	NA	NA	NA
45	kefC	112	59	78	59	109	99	85.905	-0.310174	0.385214	-0.805198	0.420705	0.627387	NS	glutathione-regulated potassium-efflux system protein KefC	WP_000377098.1	620	P03819	KEFC_ECOLI	47769	49628	1860	+	Protein Homology	CDS	BW25113_RS00245	kefC	COORDINATES: similar to AA sequence:RefSeq:NP_414589.1	WP_000377098.1	NA	NA	NA
46	folA	263	271	314	141	295	272	264.008	-0.675105	0.350158	-1.928	0.0538548	0.162974	NS	type 3 dihydrofolate reductase	WP_000624375.1	159	P0ABQ4	DYR_ECOLI	49823	50299	477	+	Protein Homology	CDS	BW25113_RS00250	folA	COORDINATES: similar to AA sequence:RefSeq:WP_020456510.1	WP_000624375.1	NA	NA	NA
47	apaH	244	194	243	248	298	301	251.523	-0.102538	0.264317	-0.387935	0.698064	0.842779	NS	bis(5'-nucleosyl)-tetraphosphatase (symmetrical) ApaH	WP_000257192.1	280	P05637	APAH_ECOLI	50383	51222	840	-	Protein Homology	CDS	BW25113_RS00255	apaH	COORDINATES: similar to AA sequence:RefSeq:NP_414591.1	WP_000257192.1	NA	NA	NA
48	apaG	163	146	196	247	257	321	213.784	0.279386	0.259362	1.0772	0.281389	0.490746	NS	Co2+/Mg2+ efflux protein ApaG	WP_000610901.1	125	P62672	APAG_ECOLI	51232	51606	375	-	Protein Homology	CDS	BW25113_RS00260	apaG	COORDINATES: similar to AA sequence:RefSeq:NP_308082.1	WP_000610901.1	NA	NA	NA
49	rsmA	393	344	380	570	500	606	452.316	0.159254	0.224382	0.709744	0.477863	0.678865	NS	16S rRNA (adenine(1518)-N(6)/adenine(1519)-N(6))-dimethyltransferase RsmA	WP_001065381.1	273	P06992	RSMA_ECOLI	51612	52430	819	-	Protein Homology	CDS	BW25113_RS00265	rsmA	COORDINATES: similar to AA sequence:RefSeq:NP_414593.1	WP_001065381.1	NA	NA	NA
50	pdxA	292	208	221	260	221	334	252.839	-0.260169	0.267573	-0.972329	0.330887	0.542096	NS	4-hydroxythreonine-4-phosphate dehydrogenase PdxA	WP_000241277.1	329	P19624	PDXA_ECOLI	52430	53416	987	-	Protein Homology	CDS	BW25113_RS00270	pdxA	COORDINATES: similar to AA sequence:RefSeq:NP_414594.1	WP_000241277.1	NA	NA	NA
51	surA	1260	1200	1161	1382	1536	1802	1365.28	-0.0443669	0.224839	-0.197327	0.843571	0.925245	NS	peptidylprolyl isomerase SurA	WP_000800457.1	428	P0ABZ6	SURA_ECOLI	53419	54702	1284	-	Protein Homology	CDS	BW25113_RS00275	surA	COORDINATES: similar to AA sequence:RefSeq:NP_308085.1	WP_000800457.1	NA	NA	NA
52	lptD	2204	1657	2802	1997	3130	3279	2474.09	-0.0832616	0.322345	-0.2583	0.796176	0.902538	NS	LPS assembly protein LptD	WP_000746151.1	784	P31554	LPTD_ECOLI	54758	57109	2352	-	Protein Homology	CDS	BW25113_RS00280	lptD	COORDINATES: similar to AA sequence:RefSeq:NP_414596.1	WP_000746151.1	NA	NA	NA
53	djlA	118	140	93	205	128	200	142.637	0.163352	0.309091	0.528491	0.597159	0.7734	NS	co-chaperone DjlA	WP_001200579.1	271	P31680	DJLA_ECOLI	57364	58176	813	+	Protein Homology	CDS	BW25113_RS00285	djlA	COORDINATES: similar to AA sequence:RefSeq:NP_414597.1	WP_001200579.1	NA	NA	NA
54	RS00290	74	91	81	99	122	147	99.4692	0.150375	0.294547	0.51053	0.60968	0.780415	NS	hypothetical protein	WP_001393555.1	216	not found	not found	58474	59121	648	+	Protein Homology	CDS	BW25113_RS00290	NA	COORDINATES: similar to AA sequence:RefSeq:YP_009518734.1	WP_001393555.1	NA	NA	NA
55	RS25860	19	19	15	15	29	29	20.6014	0.0387287	0.453952	0.0853144	0.932011	0.967607	NS	hypothetical protein	WP_001393554.1	52	not found	not found	59121	59276	156	+	GeneMarkS-2+	CDS	BW25113_RS25860	NA	COORDINATES: ab initio prediction:GeneMarkS-2+	WP_001393554.1	NA	NA	NA
56	RS25400	13	9	18	19	16	28	16.4728	0.215269	0.475846	0.452391	0.650987	0.808738	NS	transposase	NA	59	not found	not found	59299	59474	176	-	Protein Homology	CDS	BW25113_RS25400	NA	COORDINATES: similar to AA sequence:RefSeq:WP_000244358.1	NA	TRUE	TRUE	frameshifted; internal stop; incomplete; partial in the middle of a contig; missing C-terminus
57	rluA	402	259	342	305	299	395	333.214	-0.43547	0.269623	-1.61511	0.106287	0.260321	NS	bifunctional tRNA pseudouridine(32) synthase/23S rRNA pseudouridine(746) synthase RluA	WP_000525176.1	219	P0AA37	RLUA_ECOLI	59690	60346	657	-	Protein Homology	CDS	BW25113_RS00295	rluA	COORDINATES: similar to AA sequence:RefSeq:NP_414600.1	WP_000525176.1	NA	NA	NA
58	rapA	1305	1277	1715	1407	1525	2031	1525	-0.225412	0.255424	-0.882501	0.377506	0.587007	NS	RNA polymerase-associated protein RapA	WP_001117011.1	968	P60240	RAPA_ECOLI	60361	63264	2904	-	Protein Homology	CDS	BW25113_RS00300	rapA	COORDINATES: similar to AA sequence:RefSeq:WP_001117023.1	WP_001117011.1	NA	NA	NA
59	polB	428	289	435	323	333	391	369.158	-0.561173	0.270507	-2.07453	0.0380304	0.125523	NS	DNA polymerase II	WP_000035670.1	783	P21189	DPO2_ECOLI	63432	65780	2349	-	Protein Homology	CDS	BW25113_RS00305	polB	COORDINATES: similar to AA sequence:RefSeq:NP_414602.1	WP_000035670.1	NA	NA	NA
60	RS00310	2	3	2	1	2	6	2.56629	-0.1042	1.0363	-0.100551	0.919907	NA	NS	L-ribulose-5-phosphate 4-epimerase	WP_051983899.1	239	check length	check length	65858	66574	717	-	Protein Homology	CDS	BW25113_RS00310	araD	COORDINATES: similar to AA sequence:RefSeq:WP_001170847.1	WP_051983899.1	NA	NA	NA
61	araC	387	994	597	125	140	152	440.233	-2.67613	0.386466	-6.92461	4.3717e-12	7.8831e-11	DO	arabinose operon transcriptional regulator AraC	WP_001300811.1	292	P0A9E0	ARAC_ECOLI	66874	67749	876	+	Protein Homology	CDS	BW25113_RS00315	araC	COORDINATES: similar to AA sequence:RefSeq:NP_308095.1	WP_001300811.1	NA	NA	NA
62	yabI	211	299	237	120	113	148	197.358	-1.40592	0.278226	-5.05314	4.34595e-07	5.25659e-06	DO	DedA family protein	WP_001148390.1	254	P30149	YABI_ECOLI	67838	68599	762	+	Protein Homology	CDS	BW25113_RS00320	yabI	COORDINATES: similar to AA sequence:RefSeq:NP_414607.1	WP_001148390.1	NA	NA	NA
63	thiQ	26	39	25	21	26	35	28.8812	-0.571662	0.404437	-1.41348	0.157516	0.337436	NS	thiamine ABC transporter ATP-binding protein ThiQ	WP_000916281.1	232	P31548	THIQ_ECOLI	68719	69414	696	-	Protein Homology	CDS	BW25113_RS00325	thiQ	COORDINATES: similar to AA sequence:RefSeq:NP_414608.1	WP_000916281.1	NA	NA	NA
64	thiP	17	14	11	26	22	30	19.0936	0.46126	0.436014	1.0579	0.2901	0.501753	NS	thiamine/thiamine pyrophosphate ABC transporter permease ThiP	WP_000235721.1	536	P31549	THIP_ECOLI	69401	71008	1608	-	Protein Homology	CDS	BW25113_RS00330	thiP	COORDINATES: similar to AA sequence:RefSeq:NP_414609.1	WP_000235721.1	NA	NA	NA
65	thiB	39	48	47	87	71	96	61.7001	0.489705	0.307246	1.59386	0.110968	0.268938	NS	thiamine ABC transporter substrate binding subunit	WP_001301364.1	327	P31550	THIB_ECOLI	70987	71967	981	-	Protein Homology	CDS	BW25113_RS00335	thiB	COORDINATES: similar to AA sequence:RefSeq:NP_414610.1	WP_001301364.1	NA	NA	NA
66	sgrR	41	39	31	79	94	100	60.2822	0.875384	0.324331	2.69904	0.00695392	0.0334998	NS	DNA-binding transcriptional regulator SgrR	WP_001138624.1	551	P33595	SGRR_ECOLI	72134	73786	1653	-	Protein Homology	CDS	BW25113_RS00340	sgrR	COORDINATES: similar to AA sequence:RefSeq:NP_414611.1	WP_001138624.1	NA	NA	NA
67	sgrT	32	63	37	80	72	41	53.5817	0.148962	0.442059	0.336974	0.736137	0.865775	NS	glucose uptake inhibitor SgrT	WP_001248770.1	43	C1P5Z7	SGRT_ECOLI	73875	74003	129	+	Protein Homology	CDS	BW25113_RS00345	sgrT	COORDINATES: similar to AA sequence:RefSeq:YP_002791237.1	WP_001248770.1	NA	NA	NA
68	setA	55	59	41	89	53	101	63.7965	0.201925	0.343195	0.588368	0.556285	0.742178	NS	sugar efflux transporter SetA	WP_000637847.1	392	P31675	SETA_ECOLI	74108	75283	1176	+	Protein Homology	CDS	BW25113_RS00350	setA	COORDINATES: similar to AA sequence:RefSeq:YP_025293.1	WP_000637847.1	NA	NA	NA
69	leuD	503	1213	294	1767	1472	1765	1100.76	0.878883	0.474116	1.85373	0.063778	0.184482	NS	3-isopropylmalate dehydratase small subunit	WP_000818228.1	201	P30126	LEUD_ECOLI	75338	75940	603	-	Protein Homology	CDS	BW25113_RS00355	leuD	COORDINATES: similar to AA sequence:RefSeq:NP_414613.1	WP_000818228.1	NA	NA	NA
70	leuC	1423	2484	716	4595	3227	4247	2605.29	0.946633	0.43289	2.18678	0.0287588	0.101847	NS	3-isopropylmalate dehydratase large subunit	WP_001140652.1	466	P0A6A6	LEUC_ECOLI	75954	77351	1398	-	Protein Homology	CDS	BW25113_RS00360	leuC	COORDINATES: similar to AA sequence:RefSeq:NP_414614.1	WP_001140652.1	NA	NA	NA
71	leuB	1023	1013	528	2691	2187	2818	1585.14	1.1539	0.324483	3.5561	0.000376397	0.00272489	UP	3-isopropylmalate dehydrogenase	WP_000042353.1	363	P30125	LEU3_ECOLI	77357	78445	1089	-	Protein Homology	CDS	BW25113_RS00365	leuB	COORDINATES: similar to AA sequence:RefSeq:WP_005124544.1	WP_000042353.1	NA	NA	NA
72	leuA	1727	2207	1157	5353	4298	6805	3296.34	1.24688	0.315605	3.95078	7.78983e-05	0.000651528	UP	2-isopropylmalate synthase	WP_000082850.1	523	P09151	LEU1_ECOLI	78448	80016	1569	-	Protein Homology	CDS	BW25113_RS00370	leuA	COORDINATES: similar to AA sequence:RefSeq:WP_016831521.1	WP_000082850.1	NA	NA	NA
73	leuL	4	11	9	24	23	26	15.0326	1.17695	0.515472	2.28324	0.0224164	0.0839587	NS	leu operon leader peptide	WP_001300467.1	28	P0AD79	LPL_ECOLI	80112	80195	84	-	Protein Homology	CDS	BW25113_RS00375	leuL	COORDINATES: similar to AA sequence:RefSeq:NP_308106.1	WP_001300467.1	NA	NA	NA
74	leuO	45	58	47	81	44	71	56.4635	-0.0518785	0.347053	-0.149483	0.881173	0.94241	NS	transcriptional regulator LeuO	WP_001115472.1	314	P10151	LEUO_ECOLI	80855	81796	942	+	Protein Homology	CDS	BW25113_RS00380	leuO	COORDINATES: similar to AA sequence:RefSeq:NP_414618.4	WP_001115472.1	NA	NA	NA
75	RS25405	0	0	0	0	0	0	0	NA	NA	NA	NA	NA	NS	protein YabR	WP_120795371.1	14	not found	not found	81957	81998	42	-	Protein Homology	CDS	BW25113_RS25405	NA	COORDINATES: similar to AA sequence:RefSeq:YP_009518736.1	WP_120795371.1	NA	NA	NA
76	ilvI	114	79	70	186	190	278	142.581	0.876829	0.308583	2.84147	0.0044906	0.0230451	NS	acetolactate synthase 3 large subunit	WP_001295534.1	574	P00893	ILVI_ECOLI	82117	83838	1722	+	Protein Homology	CDS	BW25113_RS00385	ilvI	COORDINATES: similar to AA sequence:RefSeq:WP_020079613.1	WP_001295534.1	NA	NA	NA
77	ilvH	30	40	11	59	55	80	42.9759	0.818094	0.452289	1.80879	0.0704843	0.197065	NS	acetolactate synthase small subunit	WP_001300383.1	163	P00894	ILVH_ECOLI	83844	84332	489	+	Protein Homology	CDS	BW25113_RS00390	ilvN	COORDINATES: similar to AA sequence:RefSeq:WP_001563086.1	WP_001300383.1	NA	NA	NA
78	RS00395	1	0	1	0	1	2	0.791323	0.134509	1.82784	0.0735892	0.941337	NA	NS	fruR/shl operon leader peptide	WP_001303787.1	28	not found	not found	84347	84430	84	+	Protein Homology	CDS	BW25113_RS00395	NA	COORDINATES: similar to AA sequence:RefSeq:NP_308110.1	WP_001303787.1	NA	NA	NA
79	cra	531	801	484	321	141	303	455.957	-1.70058	0.36654	-4.63955	3.49162e-06	3.70961e-05	DO	catabolite repressor/activator	WP_000762401.1	334	P0ACP1	CRA_ECOLI	84515	85516	1002	+	Protein Homology	CDS	BW25113_RS00400	cra	COORDINATES: similar to AA sequence:RefSeq:NP_308111.1	WP_000762401.1	NA	NA	NA
80	mraZ	857	970	744	472	483	606	714.542	-1.15184	0.245475	-4.69229	2.70158e-06	2.94998e-05	DO	division/cell wall cluster transcriptional repressor MraZ	WP_001295533.1	152	P22186	MRAZ_ECOLI	86121	86576	456	+	Protein Homology	CDS	BW25113_RS00405	mraZ	COORDINATES: similar to AA sequence:RefSeq:WP_020325403.1	WP_001295533.1	NA	NA	NA
81	rsmH	980	1302	1050	559	574	777	909.463	-1.24014	0.255684	-4.85031	1.23269e-06	1.40455e-05	DO	16S rRNA (cytosine(1402)-N(4))-methyltransferase RsmH	WP_000970479.1	313	P60390	RSMH_ECOLI	86581	87519	939	+	Protein Homology	CDS	BW25113_RS00410	rsmH	COORDINATES: similar to AA sequence:RefSeq:WP_005124563.1	WP_000970479.1	NA	NA	NA
82	ftsL	399	397	340	193	194	311	315.684	-1.14728	0.267776	-4.28446	1.83182e-05	0.000175632	DO	cell division protein FtsL	WP_000625658.1	121	P0AEN4	FTSL_ECOLI	87519	87881	363	+	Protein Homology	CDS	BW25113_RS00415	ftsL	COORDINATES: similar to AA sequence:RefSeq:WP_000625658.1	WP_000625658.1	NA	NA	NA
83	ftsI	782	925	984	523	626	699	779.061	-0.967426	0.252726	-3.82797	0.000129205	0.00102815	NS	peptidoglycan glycosyltransferase FtsI	WP_000642196.1	588	P0AD68	FTSI_ECOLI	87900	89663	1764	+	Protein Homology	CDS	BW25113_RS00420	ftsI	COORDINATES: similar to AA sequence:RefSeq:WP_000642204.1	WP_000642196.1	NA	NA	NA
84	murE	862	673	702	627	709	874	741.8	-0.445974	0.247499	-1.80192	0.0715576	0.198934	NS	UDP-N-acetylmuramoyl-L-alanyl-D-glutamate--2,6-diaminopimelate ligase	WP_000775093.1	495	P22188	MURE_ECOLI	89653	91137	1485	+	Protein Homology	CDS	BW25113_RS00425	murE	COORDINATES: similar to AA sequence:RefSeq:NP_414627.1	WP_000775093.1	NA	NA	NA
85	murF	736	567	673	614	628	705	655.619	-0.443262	0.236375	-1.87525	0.0607585	0.17821	NS	UDP-N-acetylmuramoyl-tripeptide--D-alanyl-D-alanine ligase	WP_000626685.1	452	P11880	MURF_ECOLI	91137	92492	1356	+	Protein Homology	CDS	BW25113_RS00430	murF	COORDINATES: similar to AA sequence:RefSeq:NP_414628.1	WP_000626685.1	NA	NA	NA
86	mraY	585	377	461	424	357	504	453.701	-0.57941	0.266912	-2.17079	0.0299467	0.10539	NS	phospho-N-acetylmuramoyl-pentapeptide-transferase	WP_000964131.1	360	P0A6W3	MRAY_ECOLI	92489	93568	1080	+	Protein Homology	CDS	BW25113_RS00435	mraY	COORDINATES: similar to AA sequence:RefSeq:WP_005124610.1	WP_000964131.1	NA	NA	NA
87	murD	576	456	572	456	532	586	531.325	-0.448883	0.249482	-1.79926	0.0719774	0.199819	NS	UDP-N-acetylmuramoyl-L-alanine--D-glutamate ligase	WP_000796481.1	438	P14900	MURD_ECOLI	93574	94887	1314	+	Protein Homology	CDS	BW25113_RS00440	murD	COORDINATES: similar to AA sequence:RefSeq:WP_005124612.1	WP_000796481.1	NA	NA	NA
88	ftsW	464	342	457	349	346	382	395.177	-0.650266	0.25189	-2.58155	0.00983589	0.0438875	NS	cell division protein FtsW	WP_001295532.1	414	P0ABG4	FTSW_ECOLI	94890	96131	1242	+	Protein Homology	CDS	BW25113_RS00445	ftsW	COORDINATES: similar to AA sequence:RefSeq:NP_308120.1	WP_001295532.1	NA	NA	NA
89	murG	543	305	394	362	343	380	392.069	-0.613736	0.293768	-2.08919	0.0366908	0.122669	NS	undecaprenyldiphospho-muramoylpentapeptide beta-N-acetylglucosaminyltransferase	WP_000016560.1	355	P17443	MURG_ECOLI	96131	97195	1065	+	Protein Homology	CDS	BW25113_RS00450	murG	COORDINATES: similar to AA sequence:RefSeq:NP_414632.1	WP_000016560.1	NA	NA	NA
90	murC	776	561	689	665	592	741	671.275	-0.446692	0.240704	-1.85577	0.0634857	0.183772	NS	UDP-N-acetylmuramate--L-alanine ligase	WP_001096049.1	491	P17952	MURC_ECOLI	97252	98724	1473	+	Protein Homology	CDS	BW25113_RS00455	murC	COORDINATES: similar to AA sequence:RefSeq:NP_414633.1	WP_001096049.1	NA	NA	NA
91	ddlB	629	422	547	572	555	613	553.813	-0.296867	0.25804	-1.15047	0.249951	0.457003	NS	D-alanine--D-alanine ligase	WP_000130056.1	306	P07862	DDLB_ECOLI	98720	99637	918	+	Protein Homology	CDS	BW25113_RS00460	ddlB	COORDINATES: similar to AA sequence:RefSeq:NP_414634.1	WP_000130056.1	NA	NA	NA
92	ftsQ	572	382	505	536	518	499	501.719	-0.322111	0.272476	-1.18216	0.237141	0.441801	NS	cell division protein FtsQ	WP_000075748.1	276	P06136	FTSQ_ECOLI	99642	100469	828	+	Protein Homology	CDS	BW25113_RS00465	ftsQ	COORDINATES: similar to AA sequence:RefSeq:NP_414635.1	WP_000075748.1	NA	NA	NA
93	ftsA	755	798	699	889	852	864	804.743	-0.20858	0.235784	-0.884624	0.376359	0.585928	NS	cell division protein FtsA	WP_000588474.1	420	P0ABH0	FTSA_ECOLI	100469	101728	1260	+	Protein Homology	CDS	BW25113_RS00470	ftsA	COORDINATES: similar to AA sequence:RefSeq:NP_308125.1	WP_000588474.1	NA	NA	NA
94	ftsZ	2027	2544	1743	2738	2687	3218	2441.61	0.0229576	0.257944	0.0890022	0.92908	0.966194	NS	cell division protein FtsZ	WP_000462776.1	383	P0A9A6	FTSZ_ECOLI	101792	102940	1149	+	Protein Homology	CDS	BW25113_RS00475	ftsZ	COORDINATES: similar to AA sequence:RefSeq:WP_015965916.1	WP_000462776.1	NA	NA	NA
95	lpxC	6567	7870	6859	12187	5328	9264	7864.37	-0.109555	0.328729	-0.33327	0.73893	0.866309	NS	UDP-3-O-acyl-N-acetylglucosamine deacetylase	WP_000595482.1	305	P0A725	LPXC_ECOLI	103044	103958	915	+	Protein Homology	CDS	BW25113_RS00480	lpxC	COORDINATES: similar to AA sequence:RefSeq:NP_308127.1	WP_000595482.1	NA	NA	NA
96	secM	194	212	158	363	184	319	230.242	0.177187	0.31869	0.555984	0.578222	0.757916	NS	secA translation cis-regulator SecM	WP_000014321.1	170	P62395	SECM_ECOLI	104192	104701	510	+	Protein Homology	CDS	BW25113_RS00485	secM	COORDINATES: similar to AA sequence:RefSeq:NP_414639.2	WP_000014321.1	NA	NA	NA
97	secA	725	1185	586	1970	1158	2129	1218.39	0.622742	0.356441	1.74711	0.0806179	0.216491	NS	preprotein translocase subunit SecA	WP_000905789.1	901	P10408	SECA_ECOLI	104766	107468	2703	+	Protein Homology	CDS	BW25113_RS00490	secA	COORDINATES: similar to AA sequence:RefSeq:NP_414640.1	WP_000905789.1	NA	NA	NA
98	mutT	20	27	19	29	27	30	24.9468	-0.0446456	0.398089	-0.11215	0.910705	0.959266	NS	8-oxo-dGTP diphosphatase MutT	WP_000736007.1	129	P08337	MUTT_ECOLI	107531	107917	387	+	Protein Homology	CDS	BW25113_RS00495	mutT	COORDINATES: similar to AA sequence:RefSeq:NP_414641.1	WP_000736007.1	NA	NA	NA
99	yacG	66	72	80	105	124	123	92.2029	0.272218	0.292105	0.931918	0.351379	0.562888	NS	DNA gyrase inhibitor YacG	WP_000005042.1	65	P0A8H8	YACG_ECOLI	108139	108333	195	-	Protein Homology	CDS	BW25113_RS00505	yacG	COORDINATES: similar to AA sequence:RefSeq:NP_308132.1	WP_000005042.1	NA	NA	NA
100	zapD	177	198	188	281	257	421	242.649	0.323031	0.262787	1.22925	0.218978	0.421078	NS	cell division protein ZapD	WP_001194734.1	247	P36680	ZAPD_ECOLI	108346	109086	741	-	Protein Homology	CDS	BW25113_RS00510	zapD	COORDINATES: similar to AA sequence:RefSeq:NP_414644.1	WP_001194734.1	NA	NA	NA
101	coaE	138	99	154	209	202	306	175.769	0.437083	0.29121	1.50092	0.133376	0.302077	NS	dephospho-CoA kinase	WP_001269520.1	206	P0A6I9	COAE_ECOLI	109089	109706	618	-	Protein Homology	CDS	BW25113_RS00515	coaE	COORDINATES: similar to AA sequence:RefSeq:NP_308134.1	WP_001269520.1	NA	NA	Dephospho-CoA kinase (CoaE) performs the final step in coenzyme A biosynthesis.
102	RS25965	1	0	2	1	2	2	1.28486	0.317558	1.43114	0.221892	0.824398	NA	NS	protein YacM	WP_120795372.1	14	not found	not found	109731	109772	42	+	Protein Homology	CDS	BW25113_RS25965	NA	COORDINATES: similar to AA sequence:RefSeq:YP_009518737.1	WP_120795372.1	NA	NA	NA
103	guaC	60	47	36	99	132	142	80.6355	0.960403	0.336971	2.85011	0.00437042	0.0225757	NS	GMP reductase	WP_001217338.1	347	P60560	GUAC_ECOLI	109931	110971	1041	+	Protein Homology	CDS	BW25113_RS00520	guaC	COORDINATES: similar to AA sequence:RefSeq:NP_414646.1	WP_001217338.1	NA	NA	NA
104	hofC	19	15	15	25	26	14	18.8906	0.0101487	0.477367	0.0212598	0.983038	0.991623	NS	protein transport protein HofC	WP_000157266.1	400	P36646	HOFC_ECOLI	111012	112211	1200	-	Protein Homology	CDS	BW25113_RS00525	hofC	COORDINATES: similar to AA sequence:RefSeq:NP_414648.1	WP_000157266.1	NA	NA	NA
105	hofB	50	25	31	74	59	52	46.8886	0.394756	0.393225	1.00389	0.31543	0.528595	NS	type II secretion system protein GspE	WP_001025145.1	461	P36645	HOFB_ECOLI	112204	113586	1383	-	Protein Homology	CDS	BW25113_RS00530	gspE	COORDINATES: similar to AA sequence:RefSeq:NP_414649.1	WP_001025145.1	NA	NA	NA
106	ppdD	0	2	2	3	2	1	1.64882	0.175761	1.29465	0.13576	0.892011	NA	NS	prepilin peptidase-dependent pilin	WP_000360904.1	146	P36647	PPDD_ECOLI	113599	114036	438	-	Protein Homology	CDS	BW25113_RS00535	ppdD	COORDINATES: similar to AA sequence:RefSeq:NP_414650.1	WP_000360904.1	NA	NA	NA
107	nadC	139	130	135	358	174	357	201.969	0.690122	0.318712	2.16535	0.0303611	0.106277	NS	carboxylating nicotinate-nucleotide diphosphorylase	WP_001135174.1	297	P30011	NADC_ECOLI	114242	115132	891	-	Protein Homology	CDS	BW25113_RS00545	nadC	COORDINATES: similar to AA sequence:RefSeq:NP_414651.1	WP_001135174.1	NA	NA	NA
108	ampD	180	241	160	187	111	163	176.817	-0.770195	0.31624	-2.43548	0.0148722	0.0611533	NS	1,6-anhydro-N-acetylmuramyl-L-alanine amidase AmpD	WP_000923721.1	183	P13016	AMPD_ECOLI	115220	115768	549	+	Protein Homology	CDS	BW25113_RS00550	ampD	COORDINATES: similar to AA sequence:RefSeq:NP_414652.1	WP_000923721.1	NA	NA	NA
109	ampE	295	320	207	193	150	193	233.775	-1.04814	0.289503	-3.62049	0.000294041	0.0021727	DO	beta-lactamase regulator AmpE	WP_000172005.1	284	P0AE14	AMPE_ECOLI	115768	116619	852	+	Protein Homology	CDS	BW25113_RS00555	ampE	COORDINATES: similar to AA sequence:RefSeq:NP_414653.1	WP_000172005.1	NA	NA	NA
110	aroP	240	282	271	340	320	377	299.697	-0.0401665	0.238478	-0.168428	0.866246	0.935588	NS	aromatic amino acid transporter AroP	WP_000969915.1	457	P15993	AROP_ECOLI	116668	118038	1371	-	Protein Homology	CDS	BW25113_RS00560	aroP	COORDINATES: similar to AA sequence:RefSeq:NP_414654.1	WP_000969915.1	NA	NA	NA
111	pdhR	69	149	91	293	362	665	243.552	1.63264	0.399308	4.08868	4.33833e-05	0.000384099	UP	pyruvate dehydrogenase complex transcriptional repressor PdhR	WP_000331776.1	254	P0ACL9	PDHR_ECOLI	118579	119340	762	+	Protein Homology	CDS	BW25113_RS00565	pdhR	COORDINATES: similar to AA sequence:RefSeq:NP_308144.1	WP_000331776.1	NA	NA	NA
112	aceE	1821	13627	2128	21751	16378	28816	12807.1	1.46324	0.647571	2.25959	0.0238469	0.0880207	NS	pyruvate dehydrogenase (acetyl-transferring), homodimeric type	WP_000003820.1	887	P0AFG8	ODP1_ECOLI	119504	122164	2661	+	Protein Homology	CDS	BW25113_RS00570	aceE	COORDINATES: similar to AA sequence:RefSeq:WP_008814576.1	WP_000003820.1	NA	NA	NA
113	aceF	1419	11108	1433	14104	9462	16368	8325.63	1.05208	0.672746	1.56386	NA	NA	NS	pyruvate dehydrogenase complex dihydrolipoyllysine-residue acetyltransferase	WP_000963518.1	630	P06959	ODP2_ECOLI	122182	124071	1890	+	Protein Homology	CDS	BW25113_RS00575	aceF	COORDINATES: similar to AA sequence:RefSeq:NP_414657.1	WP_000963518.1	NA	NA	NA
114	lpdA	3950	6983	2684	8669	6196	11021	6254.4	0.47219	0.388867	1.21427	0.224644	0.428055	NS	dihydrolipoyl dehydrogenase	WP_000102485.1	474	P0A9P0	DLDH_ECOLI	124399	125820	1422	+	Protein Homology	CDS	BW25113_RS00580	lpdA	COORDINATES: similar to AA sequence:RefSeq:WP_001738005.1	WP_000102485.1	NA	NA	NA
115	yacH	53	32	39	68	66	62	51.8531	0.246937	0.346623	0.712409	0.476212	0.678257	NS	DUF3300 domain-containing protein	WP_000784470.1	617	P36682	YACH_ECOLI	125897	127747	1851	-	Protein Homology	CDS	BW25113_RS00585	yacH	COORDINATES: similar to AA sequence:RefSeq:NP_414659.1	WP_000784470.1	NA	NA	NA
116	acnB	7865	6129	4400	7863	5109	9813	6711.8	-0.14088	0.319014	-0.441612	0.65877	0.813324	NS	bifunctional aconitate hydratase 2/2-methylisocitrate dehydratase	WP_001307570.1	865	P36683	ACNB_ECOLI	128102	130696	2595	+	Protein Homology	CDS	BW25113_RS00590	acnB	COORDINATES: similar to AA sequence:RefSeq:NP_414660.1	WP_001307570.1	NA	NA	NA
117	yacL	226	282	182	129	223	135	203.545	-0.897273	0.373208	-2.40422	0.0162071	0.0655454	NS	protein YacL	WP_000384306.1	120	P0A8E5	YACL_ECOLI	130875	131234	360	+	Protein Homology	CDS	BW25113_RS00595	yacL	COORDINATES: similar to AA sequence:RefSeq:NP_414661.2	WP_000384306.1	NA	NA	NA
118	speD	155	260	222	347	295	379	267.315	0.247201	0.293779	0.841452	0.400095	0.607483	NS	adenosylmethionine decarboxylase	WP_000734287.1	264	P0A7F6	SPED_ECOLI	131278	132069	792	-	Protein Homology	CDS	BW25113_RS00600	speD	COORDINATES: similar to AA sequence:RefSeq:NP_308151.1	WP_000734287.1	NA	NA	NA
119	speE	181	286	205	459	385	537	324.588	0.600792	0.28702	2.0932	0.0363309	0.121937	NS	polyamine aminopropyltransferase	WP_000818411.1	288	P09158	SPEE_ECOLI	132088	132951	864	-	Protein Homology	CDS	BW25113_RS00605	speE	COORDINATES: similar to AA sequence:RefSeq:NP_414663.1	WP_000818411.1	NA	NA	NA
120	yacC	141	154	147	455	126	251	202.294	0.474983	0.430501	1.10333	0.269886	0.478755	NS	YacC family pilotin-like protein	WP_001295568.1	115	P0AA95	YACC_ECOLI	133060	133404	345	-	Protein Homology	CDS	BW25113_RS00610	yacC	COORDINATES: similar to AA sequence:RefSeq:NP_414664.4	WP_001295568.1	NA	NA	NA
121	cueO	166	151	139	162	152	213	161.839	-0.226415	0.256571	-0.882467	0.377525	0.587007	NS	multicopper oxidase CueO	WP_001189647.1	516	P36649	CUEO_ECOLI	133570	135117	1548	+	Protein Homology	CDS	BW25113_RS00615	cueO	COORDINATES: similar to AA sequence:RefSeq:NP_414665.1	WP_001189647.1	NA	NA	NA
122	gcd	3340	2136	3185	3270	6479	6147	3934.51	0.46368	0.35389	1.31024	0.190115	0.381477	NS	quinoprotein glucose dehydrogenase	WP_001306211.1	796	P15877	DHG_ECOLI	135325	137712	2388	-	Protein Homology	CDS	BW25113_RS00620	gcd	COORDINATES: similar to AA sequence:RefSeq:NP_414666.1	WP_001306211.1	NA	NA	NA
123	hpt	168	233	145	702	337	524	326.268	1.0798	0.351628	3.07085	0.0021345	0.0126176	UP	hypoxanthine phosphoribosyltransferase	WP_000683335.1	178	P0A9M2	HPRT_ECOLI	137918	138451	534	+	Protein Homology	CDS	BW25113_RS00625	hpt	COORDINATES: similar to AA sequence:RefSeq:WP_004204384.1	WP_000683335.1	NA	NA	NA
124	can	587	831	759	1375	1362	2029	1089.72	0.687654	0.268766	2.55856	0.0105106	0.0460616	NS	carbonate dehydratase	WP_000651599.1	220	P61517	CAN_ECOLI	138498	139157	660	-	Protein Homology	CDS	BW25113_RS00630	can	COORDINATES: similar to AA sequence:RefSeq:NP_414668.1	WP_000651599.1	NA	NA	NA
125	yadG	298	291	247	614	512	631	410.169	0.643503	0.238548	2.69758	0.0069846	0.0335834	NS	ABC transporter ATP-binding protein	WP_000150637.1	308	P36879	YADG_ECOLI	139266	140189	924	+	Protein Homology	CDS	BW25113_RS00635	yadG	COORDINATES: similar to AA sequence:RefSeq:NP_414669.1	WP_000150637.1	NA	NA	NA
126	yadH	267	235	158	430	380	473	308.863	0.529968	0.289384	1.83136	0.0670462	0.190158	NS	ABC transporter permease	WP_000972203.1	256	P0AFN6	YADH_ECOLI	140189	140956	768	+	Protein Homology	CDS	BW25113_RS00640	yadH	COORDINATES: similar to AA sequence:RefSeq:WP_001747261.1	WP_000972203.1	NA	NA	NA
127	yadI	497	604	378	84	54	62	312.292	-3.3122	0.328138	-10.0939	5.87668e-24	2.10011e-22	DO	PTS sugar transporter subunit IIA	WP_000901987.1	146	P36881	YADI_ECOLI	141064	141501	438	+	Protein Homology	CDS	BW25113_RS00645	yadI	COORDINATES: similar to AA sequence:RefSeq:NP_414671.1	WP_000901987.1	NA	NA	NA
128	yadE	166	200	138	127	71	96	138.464	-1.20857	0.327387	-3.69155	0.000222889	0.0016882	DO	polysaccharide deacetylase family protein	WP_000277917.1	409	P31666	YADE_ECOLI	141568	142794	1227	+	Protein Homology	CDS	BW25113_RS00650	yadE	COORDINATES: similar to AA sequence:RefSeq:NP_414672.1	WP_000277917.1	NA	NA	NA
129	panD	322	463	317	916	550	1026	561.355	0.726533	0.310058	2.34322	0.0191182	0.0746754	NS	aspartate 1-decarboxylase	WP_000621515.1	126	P0A790	PAND_ECOLI	142804	143181	378	-	Protein Homology	CDS	BW25113_RS00655	panD	COORDINATES: similar to AA sequence:RefSeq:WP_005124704.1	WP_000621515.1	NA	NA	NA
130	rpnC	46	34	32	32	41	58	39.9045	-0.210194	0.369081	-0.569507	0.569012	0.751417	NS	recombination-promoting nuclease RpnC	WP_000339954.1	300	P31665	RPNC_ECOLI	143455	144354	900	+	Protein Homology	CDS	BW25113_RS00660	rpnC	COORDINATES: similar to AA sequence:RefSeq:NP_414674.1	WP_000339954.1	NA	NA	NA
131	panC	492	717	365	1383	1023	1600	867.597	0.902904	0.326147	2.7684	0.00563329	0.0281184	NS	pantoate--beta-alanine ligase	WP_000905383.1	283	P31663	PANC_ECOLI	144434	145282	849	-	Protein Homology	CDS	BW25113_RS00665	panC	COORDINATES: similar to AA sequence:RefSeq:NP_414675.1	WP_000905383.1	NA	NA	NA
132	panB	208	323	203	762	547	717	428.902	1.03086	0.303974	3.39126	0.000695713	0.0047234	UP	3-methyl-2-oxobutanoate hydroxymethyltransferase	WP_000805497.1	264	P31057	PANB_ECOLI	145297	146088	792	-	Protein Homology	CDS	BW25113_RS00670	panB	COORDINATES: similar to AA sequence:RefSeq:WP_000805487.1	WP_000805497.1	NA	NA	NA
133	yadC	6	4	9	8	15	19	9.57234	0.712887	0.610885	1.16697	0.243221	0.448452	NS	fimbrial tip-adhesin YadC	WP_000848455.1	412	P31058	YADC_ECOLI	146205	147440	1236	-	Protein Homology	CDS	BW25113_RS00675	yadC	COORDINATES: similar to AA sequence:RefSeq:NP_414677.1	WP_000848455.1	NA	NA	NA
134	yadK	0	0	7	4	2	2	2.48012	-0.21866	1.28154	-0.170623	0.86452	NA	NS	fimbrial-like protein	WP_000553749.1	198	P37016	YADK_ECOLI	147493	148086	594	-	Protein Homology	CDS	BW25113_RS00680	yadK	COORDINATES: similar to AA sequence:RefSeq:NP_414678.1	WP_000553749.1	NA	NA	NA
135	yadL	4	2	3	9	7	10	5.39747	1.09948	0.750323	1.46534	0.142827	NA	NS	fimbrial-like protein YadL	WP_001310526.1	201	P37017	YADL_ECOLI	148116	148718	603	-	Protein Homology	CDS	BW25113_RS00685	yadL	COORDINATES: similar to AA sequence:RefSeq:NP_414679.1	WP_001310526.1	NA	NA	NA
136	yadM	1	4	5	4	4	4	3.64082	-0.161659	0.877096	-0.184312	0.853769	NA	NS	fimbrial protein	WP_000598300.1	189	P37018	YADM_ECOLI	148733	149299	567	-	Protein Homology	CDS	BW25113_RS00690	yadM	COORDINATES: similar to AA sequence:RefSeq:NP_414680.4	WP_000598300.1	NA	NA	NA
137	htrE	12	7	12	19	19	19	14.0892	0.459956	0.492677	0.933586	0.350518	0.562684	NS	Yad fimbria usher protein HtrE	WP_000151605.1	865	P33129	HTRE_ECOLI	149319	151913	2595	-	Protein Homology	CDS	BW25113_RS00695	htrE	COORDINATES: similar to AA sequence:RefSeq:NP_414681.1	WP_000151605.1	NA	NA	NA
138	yadV	4	2	7	4	5	6	4.60997	-0.219544	0.78678	-0.279041	0.780213	NA	NS	fimbrial chaperone	WP_000465928.1	246	P33128	YADV_ECOLI	151951	152688	738	-	Protein Homology	CDS	BW25113_RS00700	yadV	COORDINATES: similar to AA sequence:RefSeq:NP_414682.1	WP_000465928.1	NA	NA	NA
139	yadN	1	0	0	2	1	2	0.890611	1.77742	1.76589	1.00653	0.314162	NA	NS	fimbrial protein	WP_000038438.1	194	P37050	YADN_ECOLI	152789	153370	582	-	Protein Homology	CDS	BW25113_RS00705	yadN	COORDINATES: similar to AA sequence:RefSeq:NP_414683.1	WP_000038438.1	NA	NA	NA
140	folK	17	15	11	8	9	13	12.4664	-0.954484	0.518269	-1.84168	0.0655225	0.187323	NS	2-amino-4-hydroxy-6-hydroxymethyldihydropteridine diphosphokinase	WP_000215139.1	159	P26281	HPPK_ECOLI	153743	154219	477	-	Protein Homology	CDS	BW25113_RS00710	folK	COORDINATES: similar to AA sequence:RefSeq:NP_414684.1	WP_000215139.1	NA	NA	NA
141	pcnB	180	143	196	249	201	292	204.135	0.0815475	0.262242	0.310963	0.755829	0.877226	NS	polynucleotide adenylyltransferase PcnB	WP_010723084.1	465	P0ABF1	PCNB_ECOLI	154219	155613	1395	-	Protein Homology	CDS	BW25113_RS00715	pcnB	COORDINATES: similar to AA sequence:RefSeq:NP_414685.4	WP_010723084.1	NA	NA	NA
142	gluQRS	109	111	99	74	60	59	88.8003	-1.14356	0.299118	-3.8231	0.000131785	0.00104656	DO	tRNA glutamyl-Q(34) synthetase GluQRS	WP_000132715.1	298	P27305	GLUQ_ECOLI	155676	156569	894	-	Protein Homology	CDS	BW25113_RS00720	gluQRS	COORDINATES: similar to AA sequence:RefSeq:WP_001432381.1	WP_000132715.1	NA	NA	NA
143	dksA	1713	2824	2210	747	1502	1318	1808.71	-1.33463	0.36606	-3.64594	0.00026642	0.00199106	DO	RNA polymerase-binding protein DksA	WP_001155227.1	151	P0ABS1	DKSA_ECOLI	156639	157091	453	-	Protein Homology	CDS	BW25113_RS00725	dksA	COORDINATES: similar to AA sequence:RefSeq:WP_002209354.1	WP_001155227.1	NA	NA	NA
144	sfsA	1049	2139	1542	246	564	432	1088.81	-2.33762	0.414782	-5.63578	1.7427e-08	2.40371e-07	DO	DNA/RNA nuclease SfsA	WP_000396036.1	234	P0A823	SFSA_ECOLI	157272	157973	702	-	Protein Homology	CDS	BW25113_RS00730	sfsA	COORDINATES: similar to AA sequence:RefSeq:NP_308177.1	WP_000396036.1	NA	NA	NA
145	thpR	26	27	16	56	29	56	33.0289	0.586483	0.411656	1.42469	0.154246	0.332793	NS	RNA 2',3'-cyclic phosphodiesterase	WP_001294700.1	176	P37025	THPR_ECOLI	157991	158518	528	-	Protein Homology	CDS	BW25113_RS00735	thpR	COORDINATES: similar to AA sequence:RefSeq:NP_414689.4	WP_001294700.1	NA	NA	NA
146	hrpB	163	141	104	286	206	290	188.938	0.505187	0.291704	1.73185	0.0833006	0.22172	NS	ATP-dependent helicase HrpB	WP_001350480.1	809	P37024	HRPB_ECOLI	158592	161018	2427	+	Protein Homology	CDS	BW25113_RS00740	hrpB	COORDINATES: similar to AA sequence:RefSeq:NP_414690.4	WP_001350480.1	NA	NA	NA
147	mrcB	359	408	239	610	529	784	464.525	0.493614	0.296645	1.66399	0.0961139	0.243846	NS	bifunctional glycosyl transferase/transpeptidase	WP_000918162.1	844	P02919	PBPB_ECOLI	161217	163748	2532	+	Protein Homology	CDS	BW25113_RS00750	mrcB	COORDINATES: similar to AA sequence:RefSeq:NP_414691.1	WP_000918162.1	NA	NA	NA
148	fhuA	1399	1636	1501	3249	2445	3510	2172.14	0.584281	0.23186	2.51998	0.0117363	0.0503433	NS	ferrichrome porin FhuA	WP_000124438.1	747	P06971	FHUA_ECOLI	163971	166211	2241	+	Protein Homology	CDS	BW25113_RS00755	fhuA	COORDINATES: similar to AA sequence:RefSeq:NP_414692.1	WP_000124438.1	NA	NA	NA
149	fhuC	138	201	147	422	336	421	261.012	0.847253	0.28011	3.02471	0.00248869	0.0141783	NS	Fe3+-hydroxamate ABC transporter ATP-binding protein FhuC	WP_001158931.1	265	P07821	FHUC_ECOLI	166265	167059	795	+	Protein Homology	CDS	BW25113_RS00760	fhuC	COORDINATES: similar to AA sequence:RefSeq:NP_414693.1	WP_001158931.1	NA	NA	NA
150	fhuD	64	79	42	144	122	173	97.6282	0.808569	0.330154	2.44907	0.0143227	0.0591414	NS	Fe(3+)-hydroxamate ABC transporter substrate-binding protein FhuD	WP_001310529.1	296	P07822	FHUD_ECOLI	167062	167949	888	+	Protein Homology	CDS	BW25113_RS00765	fhuD	COORDINATES: similar to AA sequence:RefSeq:NP_414694.1	WP_001310529.1	NA	NA	NA
151	fhuB	93	131	52	195	137	208	129.357	0.526126	0.380454	1.38289	0.166698	0.349674	NS	Fe(3+)-hydroxamate ABC transporter permease FhuB	WP_000044072.1	660	P06972	FHUB_ECOLI	167949	169928	1980	+	Protein Homology	CDS	BW25113_RS00770	fhuB	COORDINATES: similar to AA sequence:RefSeq:NP_414695.1	WP_000044072.1	NA	NA	NA
152	hemL	495	576	442	845	815	946	661.553	0.357243	0.242575	1.47271	0.140829	0.313654	NS	glutamate-1-semialdehyde 2,1-aminomutase	WP_000045315.1	426	P23893	GSA_ECOLI	170092	171369	1278	-	Protein Homology	CDS	BW25113_RS00775	hemL	COORDINATES: similar to AA sequence:RefSeq:WP_020233394.1	WP_000045315.1	NA	NA	NA
153	yadX	7	10	19	10	22	15	13.7273	-0.019737	0.57126	-0.0345499	0.972439	0.987818	NS	protein YadX	WP_211180485.1	15	P0DSE3	YADX_ECOLI	171535	171579	45	+	Protein Homology	CDS	BW25113_RS26045	yadX	COORDINATES: similar to AA sequence:RefSeq:YP_010051173.1	WP_211180485.1	NA	NA	NA
154	clcA	456	348	553	349	438	487	440.994	-0.512752	0.287999	-1.7804	0.0750107	0.205339	NS	H(+)/Cl(-) exchange transporter ClcA	WP_000845394.1	473	P37019	CLCA_ECOLI	171594	173012	1419	+	Protein Homology	CDS	BW25113_RS00780	clcA	COORDINATES: similar to AA sequence:RefSeq:NP_414697.1	WP_000845394.1	NA	NA	NA
155	RS25410	5	6	13	10	12	14	9.71338	0.158214	0.58954	0.268368	0.788416	0.898858	NS	protein YadW	WP_120795373.1	21	not found	not found	173039	173101	63	+	Protein Homology	CDS	BW25113_RS25410	NA	COORDINATES: similar to AA sequence:RefSeq:YP_009518738.1	WP_120795373.1	NA	NA	NA
156	erpA	416	581	546	650	560	742	572.808	-0.0948545	0.256174	-0.370274	0.711178	0.851569	NS	iron-sulfur cluster insertion protein ErpA	WP_001295564.1	114	P0ACC3	ERPA_ECOLI	173097	173438	342	+	Protein Homology	CDS	BW25113_RS00785	erpA	COORDINATES: similar to AA sequence:RefSeq:WP_001295564.1	WP_001295564.1	NA	NA	NA
157	yadS	16	23	9	20	8	17	15.5428	-0.53808	0.536314	-1.00329	0.315719	0.528595	NS	TRIC cation channel family protein	WP_000964221.1	207	P0AFP0	YADS_ECOLI	173491	174111	621	-	Protein Homology	CDS	BW25113_RS00790	yadS	COORDINATES: similar to AA sequence:RefSeq:NP_414699.1	WP_000964221.1	NA	NA	NA
158	btuF	27	25	15	48	36	40	30.5646	0.464721	0.399956	1.16193	0.245264	0.450108	NS	vitamin B12 ABC transporter substrate-binding protein BtuF	WP_001129927.1	266	P37028	BTUF_ECOLI	174152	174949	798	-	Protein Homology	CDS	BW25113_RS00795	btuF	COORDINATES: similar to AA sequence:RefSeq:NP_414700.1	WP_001129927.1	NA	NA	NA
159	mtnN	320	357	237	899	545	834	497.503	0.879302	0.298873	2.94206	0.00326035	0.0177023	NS	5'-methylthioadenosine/S-adenosylhomocysteine nucleosidase	WP_000689844.1	232	P0AF12	MTNN_ECOLI	174945	175640	696	-	Protein Homology	CDS	BW25113_RS00800	mtnN	COORDINATES: similar to AA sequence:RefSeq:NP_308190.1	WP_000689844.1	NA	NA	NA
160	dgt	40	41	47	98	128	139	76.6136	1.08805	0.314885	3.45538	0.00054951	0.00385736	UP	dGTPase	WP_000057073.1	505	P15723	DGTP_ECOLI	175724	177238	1515	+	Protein Homology	CDS	BW25113_RS00805	dgt	COORDINATES: similar to AA sequence:RefSeq:NP_414702.1	WP_000057073.1	NA	NA	NA
161	degP	71	73	76	167	309	258	148.034	1.32931	0.344403	3.85977	0.000113496	0.000918006	UP	serine endoprotease DegP	WP_000753946.1	474	P0C0V0	DEGP_ECOLI	177371	178792	1422	+	Protein Homology	CDS	BW25113_RS00810	degP	COORDINATES: similar to AA sequence:RefSeq:NP_308192.1	WP_000753946.1	NA	NA	NA
162	cdaR	66	70	47	36	27	47	50.5257	-1.17733	0.351672	-3.3478	0.000814549	0.00544556	DO	DNA-binding transcriptional regulator CdaR	WP_000929443.1	385	P37047	CDAR_ECOLI	178950	180104	1155	+	Protein Homology	CDS	BW25113_RS00815	cdaR	COORDINATES: similar to AA sequence:RefSeq:NP_414704.4	WP_000929443.1	NA	NA	NA
163	yaeH	430	595	541	421	853	758	592.662	-0.0385681	0.352366	-0.109455	0.912842	0.960805	NS	DUF3461 family protein	WP_000272188.1	128	P62768	YAEH_ECOLI	180199	180582	384	-	Protein Homology	CDS	BW25113_RS00820	yaeH	COORDINATES: similar to AA sequence:RefSeq:WP_000272186.1	WP_000272188.1	NA	NA	NA
164	yaeI	9	29	17	31	28	22	22.3118	0.143091	0.502209	0.284924	0.775703	0.888487	NS	phosphodiesterase YaeI	WP_000625631.1	270	P37049	YAEI_ECOLI	180747	181556	810	-	Protein Homology	CDS	BW25113_RS00825	yaeI	COORDINATES: similar to AA sequence:RefSeq:NP_414706.2	WP_000625631.1	NA	NA	NA
165	dapD	567	1149	431	1847	1382	1914	1142.56	0.818851	0.394642	2.07492	0.0379937	0.125507	NS	2,3,4,5-tetrahydropyridine-2,6-dicarboxylate N-succinyltransferase	WP_001186650.1	274	P0A9D8	DAPD_ECOLI	181613	182434	822	-	Protein Homology	CDS	BW25113_RS00830	dapD	COORDINATES: similar to AA sequence:RefSeq:WP_005132123.1	WP_001186650.1	NA	NA	NA
166	glnD	579	748	451	1490	1207	1704	964.318	0.869096	0.285537	3.04372	0.00233672	0.0135681	NS	bifunctional uridylyltransferase/uridylyl-removing protein GlnD	WP_001094586.1	890	P27249	GLND_ECOLI	182468	185137	2670	-	Protein Homology	CDS	BW25113_RS00835	glnD	COORDINATES: similar to AA sequence:RefSeq:NP_414709.1	WP_001094586.1	NA	NA	NA
167	map	435	616	471	1385	958	1487	832.903	0.889636	0.275665	3.22723	0.00124993	0.00792497	NS	type I methionyl aminopeptidase	WP_001018194.1	264	P0AE18	MAP1_ECOLI	185202	185993	792	-	Protein Homology	CDS	BW25113_RS00840	map	COORDINATES: similar to AA sequence:RefSeq:NP_308197.1	WP_001018194.1	NA	NA	NA
168	rpsB	2211	3517	2783	4214	3550	5208	3466.69	0.166496	0.277473	0.600042	0.548478	0.737121	NS	30S ribosomal protein S2	WP_000246882.1	241	P0A7V0	RS2_ECOLI	186361	187083	723	+	Protein Homology	CDS	BW25113_RS00845	rpsB	COORDINATES: similar to AA sequence:RefSeq:WP_005132117.1	WP_000246882.1	NA	NA	NA
169	tsf	1248	2200	1478	2716	2568	3540	2195.53	0.40075	0.302371	1.32536	0.185053	0.373904	NS	translation elongation factor Ts	WP_000818114.1	283	P0A6P1	EFTS_ECOLI	187344	188192	849	+	Protein Homology	CDS	BW25113_RS00850	tsf	COORDINATES: similar to AA sequence:RefSeq:WP_005132116.1	WP_000818114.1	NA	NA	NA
170	pyrH	241	283	225	372	281	427	296.11	0.0881806	0.257703	0.342179	0.732217	0.864339	NS	UMP kinase	WP_000224573.1	241	P0A7E9	PYRH_ECOLI	188342	189064	723	+	Protein Homology	CDS	BW25113_RS00855	pyrH	COORDINATES: similar to AA sequence:RefSeq:WP_000224576.1	WP_000224573.1	NA	NA	NA
171	frr	575	510	647	995	960	1175	776.499	0.426719	0.228678	1.86603	0.0620378	0.181047	NS	ribosome recycling factor	WP_000622418.1	185	P0A805	RRF_ECOLI	189359	189913	555	+	Protein Homology	CDS	BW25113_RS00860	frr	COORDINATES: similar to AA sequence:RefSeq:WP_000622421.1	WP_000622418.1	NA	NA	NA
172	ispC	227	191	265	309	265	338	260.177	-0.0107559	0.25391	-0.0423611	0.966211	0.984493	NS	1-deoxy-D-xylulose-5-phosphate reductoisomerase	WP_000811923.1	398	P45568	DXR_ECOLI	190008	191201	1194	+	Protein Homology	CDS	BW25113_RS00865	ispC	COORDINATES: similar to AA sequence:RefSeq:NP_414715.1	WP_000811923.1	NA	NA	NA
173	ispU	249	405	271	225	206	267	276.731	-0.841738	0.298654	-2.81843	0.00482585	0.0245731	NS	(2E,6E)-farnesyl-diphosphate-specific ditrans,polycis-undecaprenyl-diphosphate synthase	WP_001295562.1	252	P60472	UPPS_ECOLI	191393	192148	756	+	Protein Homology	CDS	BW25113_RS00870	ispU	COORDINATES: similar to AA sequence:RefSeq:NP_308203.2	WP_001295562.1	NA	NA	NA
174	cdsA	318	348	287	277	290	380	316.87	-0.443206	0.248667	-1.78233	0.074696	0.20462	NS	phosphatidate cytidylyltransferase	WP_000922446.1	285	P0ABG1	CDSA_ECOLI	192164	193018	855	+	Protein Homology	CDS	BW25113_RS00875	cdsA	COORDINATES: similar to AA sequence:RefSeq:NP_414717.2	WP_000922446.1	NA	NA	NA
175	rseP	601	663	565	718	658	844	665.727	-0.152309	0.226572	-0.672232	0.501436	0.697504	NS	sigma E protease regulator RseP	WP_001295561.1	450	P0AEH1	RSEP_ECOLI	193033	194382	1350	+	Protein Homology	CDS	BW25113_RS00880	rseP	COORDINATES: similar to AA sequence:RefSeq:NP_308205.1	WP_001295561.1	NA	NA	NA
176	bamA	2013	2598	2282	2979	2765	3900	2685.61	0.0459956	0.240007	0.191643	0.848022	0.927471	NS	outer membrane protein assembly factor BamA	WP_001240896.1	810	P0A940	BAMA_ECOLI	194415	196844	2430	+	Protein Homology	CDS	BW25113_RS00885	bamA	COORDINATES: similar to AA sequence:RefSeq:NP_308206.1	WP_001240896.1	NA	NA	NA
177	skp	1552	1764	1332	2326	1638	2492	1803.27	0.0344024	0.256007	0.134381	0.893101	0.948088	NS	molecular chaperone Skp	WP_000758956.1	161	P0AEU7	SKP_ECOLI	196969	197451	483	+	Protein Homology	CDS	BW25113_RS00890	skp	COORDINATES: similar to AA sequence:RefSeq:NP_308207.1	WP_000758956.1	NA	NA	NA
178	lpxD	1798	2024	1795	2647	1907	2832	2120.77	-0.0428987	0.235679	-0.182022	0.855565	0.930611	NS	UDP-3-O-(3-hydroxymyristoyl)glucosamine N-acyltransferase	WP_001139279.1	341	P21645	LPXD_ECOLI	197458	198480	1023	+	Protein Homology	CDS	BW25113_RS00895	lpxD	COORDINATES: similar to AA sequence:RefSeq:WP_005132101.1	WP_001139279.1	NA	NA	NA
179	fabZ	408	584	361	899	744	1000	634.65	0.52964	0.28696	1.84569	0.0649371	0.186327	NS	3-hydroxyacyl-ACP dehydratase FabZ	WP_000210739.1	151	P0A6Q6	FABZ_ECOLI	198588	199040	453	+	Protein Homology	CDS	BW25113_RS00900	fabZ	COORDINATES: similar to AA sequence:RefSeq:WP_000210741.1	WP_000210739.1	NA	NA	NA
180	lpxA	663	947	561	1573	1282	1683	1061.21	0.628583	0.292102	2.15193	0.0314029	0.108762	NS	acyl-ACP--UDP-N-acetylglucosamine O-acyltransferase	WP_000565966.1	262	P0A722	LPXA_ECOLI	199047	199832	786	+	Protein Homology	CDS	BW25113_RS00905	lpxA	COORDINATES: similar to AA sequence:RefSeq:WP_005132096.1	WP_000565966.1	NA	NA	NA
181	lpxB	240	234	182	370	316	393	279.145	0.288954	0.254651	1.1347	0.256499	0.464137	NS	lipid-A-disaccharide synthase	WP_000139654.1	382	P10441	LPXB_ECOLI	199835	200980	1146	+	Protein Homology	CDS	BW25113_RS00910	lpxB	COORDINATES: similar to AA sequence:RefSeq:NP_414724.1	WP_000139654.1	NA	NA	NA
182	rnhB	73	75	53	109	72	78	75.6003	-0.0555623	0.337163	-0.164793	0.869107	0.937043	NS	ribonuclease HII	WP_000569430.1	198	P10442	RNH2_ECOLI	200980	201573	594	+	Protein Homology	CDS	BW25113_RS00915	rnhB	COORDINATES: similar to AA sequence:RefSeq:NP_414725.1	WP_000569430.1	NA	NA	NA
183	dnaE	386	508	382	607	562	718	512.773	0.131309	0.254095	0.516771	0.605316	0.776998	NS	DNA polymerase III subunit alpha	WP_001294757.1	1160	P10443	DPO3A_ECOLI	201613	205092	3480	+	Protein Homology	CDS	BW25113_RS00920	dnaE	COORDINATES: similar to AA sequence:RefSeq:NP_414726.1	WP_001294757.1	NA	NA	NA
184	accA	467	481	458	605	649	784	559.15	0.106761	0.227825	0.468607	0.63935	0.800076	NS	acetyl-CoA carboxylase carboxyl transferase subunit alpha	WP_000055741.1	319	P0ABD5	ACCA_ECOLI	205108	206064	957	+	Protein Homology	CDS	BW25113_RS00925	accA	COORDINATES: similar to AA sequence:RefSeq:WP_005132091.1	WP_000055741.1	NA	NA	NA
185	ldcC	905	407	961	491	754	635	704.425	-0.675984	0.386926	-1.74706	0.0806265	0.216491	NS	lysine decarboxylase LdcC	WP_001020973.1	713	P52095	LDCC_ECOLI	206166	208304	2139	+	Protein Homology	CDS	BW25113_RS00930	ldcC	COORDINATES: similar to AA sequence:RefSeq:NP_414728.1	WP_001020973.1	NA	NA	NA
186	yaeR	113	76	126	78	88	106	98.8363	-0.637292	0.313994	-2.02963	0.042394	0.136599	NS	VOC family protein	WP_000901099.1	129	P52096	YAER_ECOLI	208364	208750	387	+	Protein Homology	CDS	BW25113_RS00935	yaeR	COORDINATES: similar to AA sequence:RefSeq:NP_414729.4	WP_000901099.1	NA	NA	NA
187	tilS	107	65	102	111	131	156	108.931	0.113722	0.313765	0.362441	0.717022	0.855422	NS	tRNA lysidine(34) synthetase TilS	WP_000176549.1	432	P52097	TILS_ECOLI	208818	210113	1296	+	Protein Homology	CDS	BW25113_RS00940	tilS	COORDINATES: similar to AA sequence:RefSeq:NP_414730.1	WP_000176549.1	NA	NA	NA
188	rof	164	146	204	209	264	290	207.18	0.147455	0.282152	0.52261	0.601246	0.776189	NS	Rho-binding antiterminator	WP_000062312.1	86	check length	check length	210168	210425	258	-	Protein Homology	CDS	BW25113_RS00945	rof	COORDINATES: similar to AA sequence:RefSeq:NP_706134.1	WP_000062312.1	NA	NA	NA
189	yaeP	206	138	176	178	246	231	193.42	-0.0797348	0.302211	-0.263838	0.791905	0.900746	NS	YaeP family protein	WP_000417058.1	66	P0A8K5	YAEP_ECOLI	210415	210612	198	-	Protein Homology	CDS	BW25113_RS00950	yaeP	COORDINATES: similar to AA sequence:RefSeq:WP_012133967.1	WP_000417058.1	NA	NA	NA
190	yaeQ	54	46	60	88	84	106	70.0926	0.36836	0.296168	1.24375	0.21359	0.412997	NS	YaeQ family protein	WP_001185290.1	181	P0AA97	YAEQ_ECOLI	210778	211320	543	+	Protein Homology	CDS	BW25113_RS00955	yaeQ	COORDINATES: similar to AA sequence:RefSeq:NP_414732.1	WP_001185290.1	NA	NA	NA
191	arfB	55	38	41	43	73	74	52.7976	0.0840509	0.368623	0.228013	0.819636	0.912015	NS	aminoacyl-tRNA hydrolase	WP_000635537.1	140	P40711	ARFB_ECOLI	211320	211739	420	+	Protein Homology	CDS	BW25113_RS00960	arfB	COORDINATES: similar to AA sequence:RefSeq:NP_414733.1	WP_000635537.1	NA	NA	NA
192	nlpE	256	143	237	180	285	268	226.613	-0.206429	0.344307	-0.599549	0.548807	0.737121	NS	envelope stress response activation lipoprotein NlpE	WP_000239163.1	236	P40710	NLPE_ECOLI	211756	212463	708	+	Protein Homology	CDS	BW25113_RS00965	nlpE	COORDINATES: similar to AA sequence:RefSeq:NP_414734.1	WP_000239163.1	NA	NA	NlpE, an outer membrane lipoprotein, interacts directly with CpxA, the sensor histidine kinase of the Cpx system for response to envelope stress.
193	yaeF	23	24	25	38	39	39	30.4167	0.26751	0.367963	0.727003	0.467224	0.671	NS	YaeF family permuted papain-like enzyme	WP_001336393.1	274	P37056	YAEF_ECOLI	212669	213490	822	-	Protein Homology	CDS	BW25113_RS00970	yaeF	COORDINATES: similar to AA sequence:RefSeq:NP_414735.4	WP_001336393.1	NA	NA	NA
194	proS	541	669	477	1191	1075	1595	868.626	0.752854	0.26118	2.88251	0.00394517	0.0207055	NS	proline--tRNA ligase	WP_001260717.1	572	P16659	SYP_ECOLI	213547	215262	1716	-	Protein Homology	CDS	BW25113_RS00975	proS	COORDINATES: similar to AA sequence:RefSeq:WP_012133963.1	WP_001260717.1	NA	NA	NA
195	tsaA	37	42	43	77	52	89	54.0398	0.395784	0.32727	1.20935	0.226528	0.429028	NS	tRNA (N6-threonylcarbamoyladenosine(37)-N6)-methyltransferase TrmO	WP_000094011.1	235	P28634	TRMO_ECOLI	215377	216081	705	-	Protein Homology	CDS	BW25113_RS00980	tsaA	COORDINATES: similar to AA sequence:RefSeq:NP_414737.1	WP_000094011.1	NA	NA	NA
196	rcsF	66	65	72	199	116	195	110.767	0.889557	0.304364	2.92268	0.00347038	0.0187134	NS	Rcs stress response system protein RcsF	WP_001202329.1	134	P69411	RCSF_ECOLI	216081	216482	402	-	Protein Homology	CDS	BW25113_RS00985	rcsF	COORDINATES: similar to AA sequence:RefSeq:NP_414738.1	WP_001202329.1	NA	NA	NA
197	metQ	146	313	165	484	508	600	346.769	0.917412	0.357134	2.56882	0.0102046	0.0451737	NS	methionine ABC transporter substrate-binding lipoprotein MetQ	WP_000874226.1	271	P28635	METQ_ECOLI	216603	217415	813	-	Protein Homology	CDS	BW25113_RS00990	metQ	COORDINATES: similar to AA sequence:RefSeq:NP_414739.1	WP_000874226.1	NA	NA	NA
198	metI	38	64	23	86	92	99	63.6427	0.719978	0.408123	1.76412	0.0777115	0.210678	NS	methionine ABC transporter permease MetI	WP_001294600.1	217	P31547	METI_ECOLI	217458	218108	651	-	Protein Homology	CDS	BW25113_RS00995	metI	COORDINATES: similar to AA sequence:RefSeq:WP_005132073.1	WP_001294600.1	NA	NA	NA
199	metN	28	41	31	54	85	63	48.4809	0.606889	0.385091	1.57596	0.115035	0.275932	NS	methionine ABC transporter ATP-binding protein MetN	WP_000594006.1	343	P30750	METN_ECOLI	218104	219132	1029	-	Protein Homology	CDS	BW25113_RS01000	metN	COORDINATES: similar to AA sequence:RefSeq:WP_014168731.1	WP_000594006.1	NA	NA	NA
200	gmhB	254	255	238	294	249	333	267.298	-0.202596	0.233865	-0.866293	0.386329	0.595087	NS	D-glycero-beta-D-manno-heptose 1,7-bisphosphate 7-phosphatase	WP_001140187.1	191	P63228	GMHBB_ECOLI	219320	219892	573	+	Protein Homology	CDS	BW25113_RS01005	gmhB	COORDINATES: similar to AA sequence:RefSeq:NP_308229.1	WP_001140187.1	NA	NA	NA
201	dkgB	139	112	157	221	138	217	159.363	0.0621377	0.292464	0.212463	0.831746	0.919717	NS	2,5-didehydrogluconate reductase DkgB	WP_000997010.1	267	P30863	DKGB_ECOLI	225654	226454	801	+	Protein Homology	CDS	BW25113_RS01040	dkgB	COORDINATES: similar to AA sequence:RefSeq:NP_414743.1	WP_000997010.1	NA	NA	NA
202	yafC	77	89	69	185	122	182	114.242	0.62052	0.294818	2.10476	0.0353124	0.119255	NS	LysR family transcriptional regulator	WP_000648572.1	304	P30864	YAFC_ECOLI	226457	227368	912	-	Protein Homology	CDS	BW25113_RS01045	yafC	COORDINATES: similar to AA sequence:RefSeq:NP_414744.1	WP_000648572.1	NA	NA	NA
203	yafD	1050	954	1115	1719	1174	1694	1246.41	0.123044	0.240846	0.510882	0.609434	0.780353	NS	endonuclease/exonuclease/phosphatase family protein	WP_001230983.1	266	P0A8U2	YAFD_ECOLI	227609	228406	798	+	Protein Homology	CDS	BW25113_RS01050	yafD	COORDINATES: similar to AA sequence:RefSeq:NP_414745.1	WP_001230983.1	NA	NA	NA
204	yafE	128	140	173	247	187	305	188.481	0.30316	0.276329	1.0971	0.272599	0.480964	NS	methyltransferase domain-containing protein	NA	198	check length	check length	228440	229033	594	+	Protein Homology	CDS	BW25113_RS01055	yafE	COORDINATES: similar to AA sequence:RefSeq:NP_308233.1	NA	TRUE	TRUE	incomplete; partial in the middle of a contig; missing N-terminus
205	mltD	161	244	148	353	190	271	221.773	0.122558	0.34595	0.354264	0.723141	0.859071	NS	murein transglycosylase D	WP_000644685.1	452	P0AEZ7	MLTD_ECOLI	229087	230442	1356	-	Protein Homology	CDS	BW25113_RS01060	mltD	COORDINATES: similar to AA sequence:RefSeq:NP_414747.1	WP_000644685.1	NA	NA	NA
206	gloB	116	178	211	102	137	127	149.382	-0.881036	0.339211	-2.59731	0.00939572	0.0423562	NS	hydroxyacylglutathione hydrolase	WP_001052715.1	251	P0AC84	GLO2_ECOLI	230517	231269	753	-	Protein Homology	CDS	BW25113_RS01065	gloB	COORDINATES: similar to AA sequence:RefSeq:NP_308235.1	WP_001052715.1	NA	NA	NA
207	yafS	65	87	66	111	120	134	93.9074	0.316854	0.296446	1.06884	0.285142	0.495532	NS	class I SAM-dependent methyltransferase	WP_001326702.1	240	P75672	YAFS_ECOLI	231303	232022	720	+	Protein Homology	CDS	BW25113_RS01070	yafS	COORDINATES: similar to AA sequence:RefSeq:NP_414749.2	WP_001326702.1	NA	NA	NA
208	rnhA	52	72	43	125	90	144	82.6786	0.661305	0.331337	1.99587	0.0459483	0.144248	NS	ribonuclease HI	WP_000917883.1	155	P0A7Y4	RNH_ECOLI	232025	232489	465	-	Protein Homology	CDS	BW25113_RS01075	rnhA	COORDINATES: similar to AA sequence:RefSeq:NP_308237.1	WP_000917883.1	NA	NA	NA
209	dnaQ	213	198	237	344	320	395	274.593	0.280909	0.236282	1.18887	0.23449	0.438943	NS	DNA polymerase III subunit epsilon	WP_001340895.1	243	P03007	DPO3E_ECOLI	232554	233282	729	+	Protein Homology	CDS	BW25113_RS01080	dnaQ	COORDINATES: similar to AA sequence:RefSeq:NP_414751.1	WP_001340895.1	NA	NA	NA
210	RS01090	3	1	3	8	5	8	4.29755	1.15271	0.843692	1.36627	0.171854	NA	NS	lipoprotein	WP_001086141.1	261	not found	not found	233822	234604	783	+	Protein Homology	CDS	BW25113_RS01090	NA	COORDINATES: similar to AA sequence:RefSeq:NP_414752.1	WP_001086141.1	NA	NA	NA
211	RS01095	1	1	2	0	0	0	0.76439	-3.2791	1.92526	-1.7032	0.088531	NA	NS	hypothetical protein	WP_001236645.1	159	not found	not found	234747	235223	477	-	Protein Homology	CDS	BW25113_RS01095	NA	COORDINATES: similar to AA sequence:RefSeq:YP_001165307.1	WP_001236645.1	NA	NA	NA
212	RS01100	0	0	3	1	0	0	0.714861	-1.8969	2.24043	-0.846667	0.397181	NA	NS	hypothetical protein	NA	118	not found	not found	235236	235589	354	-	Protein Homology	CDS	BW25113_RS01100	NA	COORDINATES: similar to AA sequence:RefSeq:WP_000908053.1	NA	TRUE	TRUE	incomplete; partial in the middle of a contig; missing N-terminus
213	RS25420	18	2	7	11	8	14	9.75968	-0.143678	0.685728	-0.209526	0.834038	0.920697	NS	ISAs1 family transposase	NA	92	not found	not found	235587	235862	276	+	Protein Homology	CDS	BW25113_RS25420	NA	COORDINATES: similar to AA sequence:RefSeq:WP_000421020.1	NA	TRUE	TRUE	incomplete; partial in the middle of a contig; missing N-terminus
214	yafV	117	114	105	183	208	245	154.876	0.492955	0.262633	1.87697	0.0605219	0.177943	NS	2-oxoglutaramate amidase	WP_001118036.1	256	Q47679	YAFV_ECOLI	235909	236676	768	-	Protein Homology	CDS	BW25113_RS01110	yafV	COORDINATES: similar to AA sequence:RefSeq:NP_414754.1	WP_001118036.1	NA	NA	NA
215	ivy	85	93	111	76	212	123	115.565	0.120561	0.433038	0.278408	0.780699	0.891937	NS	Ivy family C-type lysozyme inhibitor	WP_001308392.1	148	P0AD59	IVY_ECOLI	236857	237300	444	+	Protein Homology	CDS	BW25113_RS01115	ivy	COORDINATES: similar to AA sequence:RefSeq:NP_308274.2	WP_001308392.1	NA	NA	NA
216	fadE	30987	9249	25127	412	690	732	12701.8	-5.56981	0.444371	-12.5341	4.85627e-36	3.03016e-34	DO	acyl-CoA dehydrogenase FadE	WP_000973083.1	814	Q47146	FADE_ECOLI	237349	239790	2442	-	Protein Homology	CDS	BW25113_RS01120	fadE	COORDINATES: similar to AA sequence:RefSeq:NP_414756.2	WP_000973083.1	NA	NA	NA
217	lpcA	500	587	390	936	756	1042	670.722	0.452322	0.267891	1.68846	0.0913236	0.235615	NS	D-sedoheptulose 7-phosphate isomerase	WP_000284050.1	192	P63224	GMHA_ECOLI	240030	240605	576	+	Protein Homology	CDS	BW25113_RS01125	lpcA	COORDINATES: similar to AA sequence:RefSeq:NP_308276.1	WP_000284050.1	NA	NA	NA
218	yafJ	222	314	199	461	347	489	324.839	0.381655	0.291911	1.30744	0.191064	0.382419	NS	class II glutamine amidotransferase	WP_000333380.1	255	Q47147	YAFJ_ECOLI	240814	241578	765	+	Protein Homology	CDS	BW25113_RS01130	yafJ	COORDINATES: similar to AA sequence:RefSeq:NP_414758.1	WP_000333380.1	NA	NA	NA
219	dpaA	605	732	657	1154	524	953	753.046	-0.0428005	0.322655	-0.132651	0.894469	0.948818	NS	peptidoglycan meso-diaminopimelic acid protein amidase	WP_001225679.1	246	not found	not found	241555	242292	738	-	Protein Homology	CDS	BW25113_RS01135	dpaA	COORDINATES: similar to AA sequence:RefSeq:NP_308278.1	WP_001225679.1	NA	NA	NA
220	yafQ	62	113	177	251	170	225	159.236	0.445681	0.400282	1.11342	0.265529	0.474669	NS	type II toxin-antitoxin system mRNA interferase toxin YafQ	WP_000615983.1	92	Q47149	YAFQ_ECOLI	242451	242726	276	-	Protein Homology	CDS	BW25113_RS01140	yafQ	COORDINATES: similar to AA sequence:RefSeq:NP_414760.1	WP_000615983.1	NA	NA	NA
221	dinJ	569	571	866	749	1353	960	828.473	0.213212	0.356643	0.597831	0.549952	0.737837	NS	type II toxin-antitoxin system antitoxin DinJ	WP_000729703.1	86	Q47150	DINJ_ECOLI	242732	242989	258	-	Protein Homology	CDS	BW25113_RS01145	dinJ	COORDINATES: similar to AA sequence:RefSeq:NP_414761.1	WP_000729703.1	NA	NA	NA
222	yafL	49	28	39	40	31	33	37.0331	-0.576044	0.37721	-1.52712	0.126732	0.292019	NS	C40 family peptidase	WP_000056849.1	249	Q47151	YAFL_ECOLI	243199	243945	747	+	Protein Homology	CDS	BW25113_RS01150	yafL	COORDINATES: similar to AA sequence:RefSeq:NP_414762.1	WP_000056849.1	NA	NA	NA
223	rayT	25	41	23	23	25	16	26.4257	-0.884137	0.449957	-1.96494	0.0494214	0.153165	NS	REP-associated tyrosine transposase RayT	WP_000006255.1	165	Q47152	RAYT_ECOLI	244124	244618	495	+	Protein Homology	CDS	BW25113_RS01155	rayT	COORDINATES: similar to AA sequence:RefSeq:NP_414763.1	WP_000006255.1	NA	NA	NA
224	RS01160	25	20	14	20	19	26	20.4963	-0.292976	0.432777	-0.676968	0.498426	0.694546	NS	flagellar biosynthesis protein FlhA	NA	570	Q47153	LFHA_ECOLI	244848	246557	1710	-	Protein Homology	CDS	BW25113_RS01160	NA	COORDINATES: similar to AA sequence:RefSeq:WP_001140833.1	NA	TRUE	TRUE	incomplete; partial in the middle of a contig; missing N-terminus
225	lafU	7	8	8	13	8	14	9.33043	0.167637	0.566372	0.295984	0.767243	0.882831	NS	putative lateral flagellar export/assembly protein LafU	WP_000207552.1	261	check length	check length	246529	247311	783	+	Protein Homology	CDS	BW25113_RS01165	lafU	COORDINATES: similar to AA sequence:RefSeq:NP_706230.2	WP_000207552.1	NA	NA	NA
226	dinB	125	95	158	141	149	174	138.312	-0.1281	0.297179	-0.431052	0.66643	0.820206	NS	DNA polymerase IV	WP_001226164.1	351	Q47155	DPO4_ECOLI	247385	248437	1053	+	Protein Homology	CDS	BW25113_RS01170	dinB	COORDINATES: similar to AA sequence:RefSeq:NP_414766.1	WP_001226164.1	NA	NA	NA
227	yafN	47	44	88	56	50	77	59.9976	-0.405298	0.375925	-1.07814	0.280973	0.490289	NS	type I toxin-antitoxin system antitoxin YafN	WP_000554758.1	97	Q47156	YAFN_ECOLI	248492	248782	291	+	Protein Homology	CDS	BW25113_RS01175	yafN	COORDINATES: similar to AA sequence:RefSeq:NP_414767.1	WP_000554758.1	NA	NA	NA
228	yafO	54	25	67	36	31	51	44.4164	-0.74378	0.420916	-1.76705	0.0772197	0.209779	NS	type II toxin-antitoxin system mRNA interferase toxin YafO	WP_001263489.1	132	Q47157	YAFO_ECOLI	248788	249183	396	+	Protein Homology	CDS	BW25113_RS01180	yafO	COORDINATES: similar to AA sequence:RefSeq:NP_414768.1	WP_001263489.1	NA	NA	NA
229	yafP	10	7	30	17	11	18	15.4457	-0.464171	0.588952	-0.788129	0.430621	0.635663	NS	GNAT family N-acetyltransferase	WP_001059892.1	150	Q47158	YAFP_ECOLI	249196	249645	450	+	Protein Homology	CDS	BW25113_RS01185	yafP	COORDINATES: similar to AA sequence:RefSeq:NP_414769.1	WP_001059892.1	NA	NA	NA
230	RS01190	0	2	0	1	3	1	1.13815	0.927065	1.658	0.559147	0.576062	NA	NS	RtcB family protein	NA	68	not found	not found	249966	250169	204	+	Protein Homology	CDS	BW25113_RS01190	NA	COORDINATES: similar to AA sequence:RefSeq:NP_706235.2	NA	TRUE	TRUE	incomplete; partial in the middle of a contig; missing C-terminus
231	prfH	11	11	9	21	17	38	16.4896	0.839445	0.489535	1.71478	0.0863857	0.22697	NS	peptide chain release factor H	NA	173	check length	check length	250168	250686	519	+	Protein Homology	CDS	BW25113_RS01195	prfH	COORDINATES: similar to AA sequence:RefSeq:WP_000602105.1	NA	TRUE	TRUE	incomplete; partial in the middle of a contig; missing N-terminus
232	pepD	1855	2425	1563	4038	3323	4898	2853.57	0.627908	0.274179	2.29014	0.0220135	0.0828879	NS	cytosol nonspecific dipeptidase	WP_001292994.1	485	P15288	PEPD_ECOLI	250749	252203	1455	-	Protein Homology	CDS	BW25113_RS01200	pepD	COORDINATES: similar to AA sequence:RefSeq:NP_414772.1	WP_001292994.1	NA	NA	NA
233	gpt	20	33	39	85	61	96	51.782	0.955543	0.366878	2.60452	0.00920026	0.0416661	NS	xanthine phosphoribosyltransferase	WP_001291990.1	152	P0A9M5	XGPT_ECOLI	252464	252919	456	+	Protein Homology	CDS	BW25113_RS01205	gpt	COORDINATES: similar to AA sequence:RefSeq:NP_308292.1	WP_001291990.1	NA	NA	NA
234	frsA	358	334	254	650	522	757	453.997	0.59109	0.260707	2.26726	0.0233741	0.0866827	NS	esterase FrsA	WP_000189532.1	414	P04335	FRSA_ECOLI	253014	254255	1242	+	Protein Homology	CDS	BW25113_RS01210	frsA	COORDINATES: similar to AA sequence:RefSeq:NP_414774.1	WP_000189532.1	NA	NA	NA
235	crl	1091	1058	947	1144	1232	1655	1163.61	-0.0543448	0.236391	-0.229893	0.818175	0.911376	NS	sigma factor-binding protein Crl	WP_000174689.1	133	P24251	CRL_ECOLI	254316	254714	399	+	Protein Homology	CDS	BW25113_RS01215	crl	COORDINATES: similar to AA sequence:RefSeq:NP_308294.1	WP_000174689.1	NA	NA	NA
236	phoE	33	37	31	49	30	67	39.695	0.0787308	0.372375	0.211429	0.832553	0.920091	NS	phosphoporin PhoE	WP_000749863.1	351	P02932	PHOE_ECOLI	254759	255811	1053	-	Protein Homology	CDS	BW25113_RS01220	phoE	COORDINATES: similar to AA sequence:RefSeq:NP_414776.1	WP_000749863.1	NA	NA	NA
237	proB	458	652	390	1282	894	1455	799.765	0.829822	0.304299	2.727	0.00639132	0.0312491	NS	glutamate 5-kinase	WP_001285288.1	367	P0A7B5	PROB_ECOLI	256099	257199	1101	+	Protein Homology	CDS	BW25113_RS01225	proB	COORDINATES: similar to AA sequence:RefSeq:NP_308296.1	WP_001285288.1	NA	NA	NA
238	proA	690	918	644	1418	1293	1823	1073.49	0.570304	0.263161	2.16713	0.0302247	0.105992	NS	glutamate-5-semialdehyde dehydrogenase	WP_000893278.1	417	P07004	PROA_ECOLI	257214	258464	1251	+	Protein Homology	CDS	BW25113_RS01230	proA	COORDINATES: similar to AA sequence:RefSeq:NP_414778.1	WP_000893278.1	NA	NA	NA
239	ykfI	16	10	7	18	12	13	12.4643	-0.0390058	0.535688	-0.0728144	0.941954	0.973645	NS	type IV toxin-antitoxin system toxin YkfI	WP_000854672.1	113	P77692	YKFI_ECOLI	259042	259380	339	-	Protein Homology	CDS	BW25113_RS01240	ykfI	COORDINATES: similar to AA sequence:RefSeq:NP_414779.1	WP_000854672.1	NA	NA	NA
240	yafW	11	10	5	6	9	12	8.79961	-0.380501	0.605655	-0.628247	0.529842	0.724455	NS	type IV toxin-antitoxin system antitoxin YafW	WP_000070395.1	105	Q47684	YAFW_ECOLI	259404	259718	315	-	Protein Homology	CDS	BW25113_RS01245	yafW	COORDINATES: similar to AA sequence:RefSeq:NP_414780.1	WP_000070395.1	NA	NA	NA
241	ykfH	0	2	0	0	0	3	0.770469	0.0303747	2.1639	0.014037	0.9888	NA	NS	DUF987 domain-containing protein	WP_000691994.1	73	Q9XB42	YKFH_ECOLI	259740	259958	219	-	Protein Homology	CDS	BW25113_RS23240	ykfH	COORDINATES: similar to AA sequence:RefSeq:YP_588435.1	WP_000691994.1	NA	NA	NA
242	ykfG	8	9	6	10	4	5	7.12511	-0.701188	0.663518	-1.05677	0.290615	0.502143	NS	RadC family protein	WP_000811693.1	158	Q47685	YKFG_ECOLI	259970	260443	474	-	Protein Homology	CDS	BW25113_RS01250	ykfG	COORDINATES: similar to AA sequence:RefSeq:NP_414781.1	WP_000811693.1	NA	NA	NA
243	yafX	18	10	9	25	29	40	20.3556	0.911662	0.461238	1.97655	0.0480921	0.149683	NS	antirestriction protein	WP_000211838.1	152	P75676	YAFX_ECOLI	260462	260917	456	-	Protein Homology	CDS	BW25113_RS01255	yafX	COORDINATES: similar to AA sequence:RefSeq:NP_414782.1	WP_000211838.1	NA	NA	NA
244	ykfF	17	13	7	21	10	23	14.6223	0.098505	0.52585	0.187325	0.851406	0.929171	NS	DUF905 domain-containing protein	WP_000194654.1	79	P75677	YKFF_ECOLI	261018	261254	237	-	Protein Homology	CDS	BW25113_RS01260	ykfF	COORDINATES: similar to AA sequence:RefSeq:NP_414783.1	WP_000194654.1	NA	NA	NA
245	RS01265	216	148	216	215	203	215	201.362	-0.291516	0.277796	-1.04939	0.293999	0.506224	NS	hypothetical protein	WP_001547765.1	155	not found	not found	261334	261798	465	-	Protein Homology	CDS	BW25113_RS01265	NA	COORDINATES: similar to AA sequence:RefSeq:NP_414784.1	WP_001547765.1	NA	NA	NA
246	RS25425	10	7	6	16	11	9	9.59928	0.233428	0.585169	0.398907	0.689962	0.836595	NS	hypothetical protein	WP_000824223.1	147	not found	not found	261824	262264	441	-	Protein Homology	CDS	BW25113_RS25425	NA	COORDINATES: similar to AA sequence:RefSeq:NP_414785.4	WP_000824223.1	NA	NA	NA
247	RS25430	2	1	0	2	3	3	1.71917	0.992626	1.29104	0.768857	0.441978	NA	NS	hypothetical protein	WP_001285112.1	58	not found	not found	262267	262440	174	-	Protein Homology	CDS	BW25113_RS25430	NA	COORDINATES: similar to AA sequence:RefSeq:WP_001285112.1	WP_001285112.1	NA	NA	NA
248	RS25435	0	0	2	2	3	0	1.14587	0.970926	1.75637	0.552803	0.580398	NA	NS	DeoR family transcriptional regulator	NA	63	not found	not found	262490	262678	189	-	Protein Homology	CDS	BW25113_RS25435	NA	COORDINATES: similar to AA sequence:RefSeq:NP_417123.1	NA	TRUE	TRUE	incomplete; partial in the middle of a contig; missing C-terminus
249	yafZ	10	14	9	10	6	13	10.3806	-0.632386	0.557134	-1.13507	0.256346	0.464137	NS	DUF945 domain-containing protein	WP_000197389.1	273	P77206	YAFZ_ECOLI	262898	263716	819	-	Protein Homology	CDS	BW25113_RS01280	yafZ	COORDINATES: similar to AA sequence:RefSeq:NP_414786.4	WP_000197389.1	NA	NA	NA
250	ykfA	151	115	102	79	73	98	105.821	-0.989352	0.295174	-3.35176	0.000803006	0.00538672	NS	GTPase family protein	WP_001065553.1	287	P75678	YKFA_ECOLI	263811	264671	861	-	Protein Homology	CDS	BW25113_RS01285	ykfA	COORDINATES: similar to AA sequence:RefSeq:NP_414787.4	WP_001065553.1	NA	NA	NA
251	perR	28	34	49	50	37	61	42.0813	-0.0248172	0.367939	-0.0674491	0.946224	0.975145	NS	LysR substrate-binding domain-containing protein	WP_000770246.1	297	Q57083	PERR_ECOLI	265003	265893	891	-	Protein Homology	CDS	BW25113_RS01290	perR	COORDINATES: similar to AA sequence:RefSeq:NP_414788.1	WP_000770246.1	NA	NA	NA
252	RS01295	15	9	21	13	22	27	17.3792	0.0337326	0.498406	0.0676808	0.94604	0.975145	NS	transposase	NA	85	not found	not found	265989	266243	255	+	Protein Homology	CDS	BW25113_RS01295	NA	COORDINATES: similar to AA sequence:RefSeq:WP_076611483.1	NA	TRUE	TRUE	incomplete; partial in the middle of a contig; missing C-terminus
253	RS01300	79	67	90	134	137	162	106.787	0.449977	0.278513	1.61564	0.106173	0.260202	NS	IS30 family transposase	WP_001254938.1	383	not found	not found	266314	267462	1149	+	Protein Homology	CDS	BW25113_RS01300	NA	COORDINATES: similar to AA sequence:RefSeq:WP_004389801.1	WP_001254938.1	NA	NA	NA
254	RS01305	60	53	60	71	87	103	70.2302	0.165722	0.303641	0.545781	0.585216	0.763004	NS	IS3 family transposase	NA	141	not found	not found	267475	267897	423	+	Protein Homology	CDS	BW25113_RS01305	NA	COORDINATES: similar to AA sequence:RefSeq:WP_076611483.1	NA	TRUE	TRUE	incomplete; partial in the middle of a contig; missing N-terminus and C-terminus
255	ykfC	98	91	85	126	117	123	104.839	-0.00299892	0.273984	-0.0109456	0.991267	0.995827	NS	reverse transcriptase domain-containing protein	NA	363	check length	check length	268573	269661	1089	+	Protein Homology	CDS	BW25113_RS01320	ykfC	COORDINATES: similar to AA sequence:RefSeq:NP_708749.1	NA	TRUE	TRUE	incomplete; partial in the middle of a contig; missing C-terminus
256	RS01325	466	817	519	545	379	542	553.923	-0.736906	0.318359	-2.3147	0.0206293	0.0786554	NS	IS5-like element IS5 family transposase	WP_000019403.1	326	not found	not found	269815	270792	978	-	Protein Homology	CDS	BW25113_RS01325	NA	COORDINATES: similar to AA sequence:RefSeq:NP_414793.2	WP_000019403.1	NA	NA	NA
257	mmuP	33	18	22	38	33	40	29.74	0.179861	0.391358	0.459581	0.645817	0.805171	NS	S-methylmethionine permease	WP_001393629.1	467	Q47689	MMUP_ECOLI	271036	272436	1401	+	Protein Homology	CDS	BW25113_RS01330	mmuP	COORDINATES: similar to AA sequence:RefSeq:NP_414794.4	WP_001393629.1	NA	NA	NA
258	mmuM	299	482	211	84	55	97	223.895	-2.52109	0.382129	-6.59749	4.18187e-11	6.93625e-10	DO	homocysteine S-methyltransferase	WP_000081352.1	310	Q47690	MMUM_ECOLI	272426	273355	930	+	Protein Homology	CDS	BW25113_RS01335	mmuM	COORDINATES: similar to AA sequence:RefSeq:NP_414795.1	WP_000081352.1	NA	NA	NA
259	fbpC	16	27	19	34	14	36	23.6097	-0.0159601	0.462303	-0.0345231	0.97246	0.987818	NS	ferric ABC transporter ATP-binding protein	WP_000192349.1	348	P37009	FBPC_ECOLI	273470	274513	1044	-	Protein Homology	CDS	BW25113_RS01340	fbpC	COORDINATES: similar to AA sequence:RefSeq:NP_414796.2	WP_000192349.1	NA	NA	NA
260	RS01345	3	7	3	11	3	5	5.20504	0.114784	0.795815	0.144234	0.885316	NA	NS	ABC transporter permease subunit	NA	115	not found	not found	274528	274872	345	-	Protein Homology	CDS	BW25113_RS01345	NA	COORDINATES: similar to AA sequence:RefSeq:NP_308441.1	NA	TRUE	TRUE	incomplete; partial in the middle of a contig; missing N-terminus
261	RS01350	42	40	29	75	54	60	48.288	0.345106	0.349756	0.986706	0.323787	0.534568	NS	IS1 family transposase	WP_223293341.1	83	not found	not found	275337	275586	250	-	Protein Homology	CDS	BW25113_RS01350	NA	COORDINATES: similar to AA sequence:RefSeq:WP_086558260.1	WP_223293341.1	NA	NA	programmed frameshift
262	RS23265	10	8	10	16	4	11	9.69653	-0.293397	0.605245	-0.484757	0.627849	0.793083	NS	IS30 family transposase	NA	57	not found	not found	275642	275812	171	+	Protein Homology	CDS	BW25113_RS23265	NA	COORDINATES: similar to AA sequence:RefSeq:WP_004389801.1	NA	TRUE	TRUE	incomplete; partial in the middle of a contig; missing N-terminus
263	RS01360	31	28	25	48	37	49	35.1062	0.243581	0.352969	0.69009	0.490138	0.68861	NS	transposase	NA	82	not found	not found	275828	276073	246	-	Protein Homology	CDS	BW25113_RS01360	NA	COORDINATES: similar to AA sequence:RefSeq:WP_076611920.1	NA	TRUE	TRUE	incomplete; partial in the middle of a contig; missing C-terminus
264	yagB	12	18	16	35	20	34	21.3705	0.512873	0.437254	1.17294	0.24082	0.445869	NS	type IV toxin-antitoxin system antitoxin YagB	WP_001030800.1	116	P37008	YAGB_ECOLI	276099	276446	348	-	Protein Homology	CDS	BW25113_RS01365	yagB	COORDINATES: similar to AA sequence:RefSeq:YP_009518742.1	WP_001030800.1	NA	NA	NA
265	RS26050	1	1	0	0	1	2	0.796453	0.126231	1.82553	0.0691475	0.944872	NA	NS	hypothetical protein	NA	21	not found	not found	276463	276525	63	-	Protein Homology	CDS	BW25113_RS26050	NA	COORDINATES: similar to AA sequence:RefSeq:NP_414781.1	NA	TRUE	TRUE	incomplete; partial in the middle of a contig; missing N-terminus
266	yagA	5	1	2	6	5	9	4.32298	0.883691	0.84357	1.04756	0.294841	NA	NS	IS481-like element ISEc19 family transposase	WP_010723086.1	384	P37007	YAGA_ECOLI	276543	277694	1152	-	Protein Homology	CDS	BW25113_RS01370	yagA	COORDINATES: similar to AA sequence:RefSeq:WP_010723086.1	WP_010723086.1	NA	NA	NA
267	yagE	91	68	47	1	3	3	40.4128	-5.30649	0.668751	-7.93493	2.10609e-15	5.01759e-14	DO	2-keto-3-deoxygluconate aldolase	WP_001136613.1	302	P75682	YAGE_ECOLI	277989	278894	906	+	Protein Homology	CDS	BW25113_RS01375	yagE	COORDINATES: similar to AA sequence:RefSeq:NP_414802.2	WP_001136613.1	NA	NA	NA
268	yagF	105	59	47	8	11	11	44.5998	-3.23517	0.474995	-6.81097	9.69443e-12	1.66414e-10	DO	xylonate dehydratase YagF	WP_000151261.1	655	P77596	YAGF_ECOLI	278912	280876	1965	+	Protein Homology	CDS	BW25113_RS01380	yagF	COORDINATES: similar to AA sequence:RefSeq:NP_414803.1	WP_000151261.1	NA	NA	NA
269	yagG	16	17	22	20	33	39	23.5997	0.312613	0.432692	0.722484	0.469997	0.672818	NS	MFS transporter	WP_000192863.1	460	P75683	YAGG_ECOLI	281106	282485	1380	+	Protein Homology	CDS	BW25113_RS01385	yagG	COORDINATES: similar to AA sequence:RefSeq:NP_414804.1	WP_000192863.1	NA	NA	NA
270	yagH	40	24	24	23	53	25	31.7202	-0.182788	0.488568	-0.374129	0.708308	0.849698	NS	glycoside hydrolase family 43 protein	WP_000406871.1	536	P77713	YAGH_ECOLI	282500	284107	1608	+	Protein Homology	CDS	BW25113_RS01390	yagH	COORDINATES: similar to AA sequence:RefSeq:NP_414805.1	WP_000406871.1	NA	NA	NA
271	xynR	21	13	10	20	29	35	20.3416	0.504075	0.465672	1.08247	0.279045	0.487956	NS	DNA-binding transcriptional repressor XynR	WP_001121657.1	252	P77300	XYNR_ECOLI	284118	284873	756	-	Protein Homology	CDS	BW25113_RS01395	xynR	COORDINATES: similar to AA sequence:RefSeq:NP_414806.1	WP_001121657.1	NA	NA	NA
272	argF	35	25	25	73	71	81	48.3471	0.98051	0.337499	2.90522	0.00366993	0.0195708	NS	ornithine carbamoyltransferase	WP_001281825.1	334	P06960	OTC2_ECOLI	285015	286016	1002	-	Protein Homology	CDS	BW25113_RS01400	argF	COORDINATES: similar to AA sequence:RefSeq:NP_414807.1	WP_001281825.1	NA	NA	NA
273	argL	0	0	0	1	0	2	0.398065	1.94022	2.51638	0.771037	0.440685	NA	NS	putative translational regulatory protein ArgL	WP_211180486.1	31	P0DSE4	ARGL_ECOLI	285989	286081	93	-	Protein Homology	CDS	BW25113_RS26055	argL	COORDINATES: similar to AA sequence:RefSeq:YP_010051174.1	WP_211180486.1	NA	NA	NA
274	RS23270	6	6	9	10	18	12	9.8416	0.52388	0.590613	0.887011	0.375073	0.584852	NS	YfjI family protein	NA	67	not found	not found	286140	286340	201	+	Protein Homology	CDS	BW25113_RS23270	NA	COORDINATES: similar to AA sequence:RefSeq:NP_417114.1	NA	TRUE	TRUE	incomplete; partial in the middle of a contig; missing N-terminus and C-terminus
275	RS01405	43	46	28	92	52	82	54.3873	0.512553	0.366099	1.40004	0.161501	0.341351	NS	IS1 family transposase	WP_223293341.1	83	not found	not found	286808	287057	250	-	Protein Homology	CDS	BW25113_RS01405	NA	COORDINATES: similar to AA sequence:RefSeq:WP_086558260.1	WP_223293341.1	NA	NA	programmed frameshift
276	RS01410	53	99	78	56	44	64	67.3671	-0.92688	0.352464	-2.62972	0.00854561	0.0394282	NS	hypothetical protein	WP_000388269.1	243	P77169	YAGJ_ECOLI	287211	287939	729	+	GeneMarkS-2+	CDS	BW25113_RS01410	NA	COORDINATES: ab initio prediction:GeneMarkS-2+	WP_000388269.1	NA	NA	NA
277	yagK	42	49	46	46	27	45	42.8922	-0.653397	0.34906	-1.87188	0.0612238	0.179071	NS	inovirus Gp2 family protein	WP_000860996.1	208	P77657	YAGK_ECOLI	288036	288659	624	-	Protein Homology	CDS	BW25113_RS01415	yagK	COORDINATES: similar to AA sequence:RefSeq:NP_414811.1	WP_000860996.1	NA	NA	NA
278	yagL	5	6	4	14	2	5	5.85329	0.0532114	0.791047	0.067267	0.946369	0.975145	NS	recombinase family protein	WP_001214248.1	232	P77607	YAGL_ECOLI	288934	289629	696	-	Protein Homology	CDS	BW25113_RS01420	yagL	COORDINATES: similar to AA sequence:RefSeq:NP_414812.1	WP_001214248.1	NA	NA	NA
279	RS01425	0	1	1	2	4	4	1.81657	1.89613	1.38505	1.369	0.170999	NA	NS	hypothetical protein	WP_000072039.1	284	not found	not found	289659	290510	852	-	Protein Homology	CDS	BW25113_RS01425	NA	COORDINATES: similar to AA sequence:RefSeq:NP_414813.1	WP_000072039.1	NA	NA	NA
280	ykgV	0	4	1	2	5	1	2.18086	0.295779	1.24383	0.237798	0.812038	NA	NS	helix-turn-helix domain-containing protein	WP_001272156.1	74	P0DPM9	YKGV_ECOLI	290632	290853	222	-	Protein Homology	CDS	BW25113_RS01430	ykgV	COORDINATES: similar to AA sequence:RefSeq:YP_009518745.1	WP_001272156.1	NA	NA	NA
281	RS01435	75	126	96	128	70	97	98.9443	-0.44298	0.354481	-1.24966	0.211425	0.410224	NS	hypothetical protein	WP_000224818.1	146	not found	not found	290853	291290	438	-	Protein Homology	CDS	BW25113_RS01435	NA	COORDINATES: similar to AA sequence:RefSeq:NP_414814.1	WP_000224818.1	NA	NA	NA
282	intF	201	218	276	463	298	408	299.011	0.319715	0.283008	1.12971	0.2586	0.466739	NS	integrase family protein	WP_001407714.1	466	P71298	INTF_ECOLI	291410	292807	1398	-	Protein Homology	CDS	BW25113_RS01440	intF	COORDINATES: similar to AA sequence:RefSeq:NP_414815.1	WP_001407714.1	NA	NA	NA
283	RS01450	42	26	27	49	36	46	36.7815	0.0372191	0.371091	0.100296	0.920109	0.964254	NS	LysR substrate-binding domain-containing protein	NA	112	not found	not found	293095	293430	336	-	Protein Homology	CDS	BW25113_RS01450	NA	COORDINATES: similar to AA sequence:RefSeq:NP_308332.2	NA	TRUE	TRUE	incomplete; partial in the middle of a contig; missing N-terminus
284	paoD	88	40	49	59	68	70	61.9619	-0.261811	0.380377	-0.688295	0.491267	0.689458	NS	molybdenum cofactor insertion chaperone PaoD	WP_000121359.1	318	P77183	PAOD_ECOLI	293484	294437	954	-	Protein Homology	CDS	BW25113_RS01455	paoD	COORDINATES: similar to AA sequence:RefSeq:NP_414817.1	WP_000121359.1	NA	NA	NA
285	paoC	166	94	106	124	204	155	139.853	-0.000218286	0.365974	-0.000596451	0.999524	0.999524	NS	aldehyde oxidoreductase molybdenum-binding subunit PaoC	WP_000667026.1	732	P77489	PAOC_ECOLI	294450	296645	2196	-	Protein Homology	CDS	BW25113_RS01460	paoC	COORDINATES: similar to AA sequence:RefSeq:NP_414818.1	WP_000667026.1	NA	NA	NA
286	paoB	63	46	40	31	97	76	58.0101	0.0480825	0.461733	0.104135	0.917062	0.962866	NS	aldehyde oxidoreductase FAD-binding subunit PaoB	WP_000643333.1	318	P77324	PAOB_ECOLI	296645	297598	954	-	Protein Homology	CDS	BW25113_RS01465	paoB	COORDINATES: similar to AA sequence:RefSeq:NP_414819.1	WP_000643333.1	NA	NA	NA
287	paoA	44	20	60	45	96	65	53.6169	0.339953	0.47934	0.709212	0.478193	0.678865	NS	aldehyde dehydrogenase iron-sulfur subunit	WP_000070700.1	229	P77165	PAOA_ECOLI	297598	298284	687	-	Protein Homology	CDS	BW25113_RS01470	paoA	COORDINATES: similar to AA sequence:RefSeq:NP_414820.1	WP_000070700.1	NA	NA	NA
288	yagU	463	528	350	1014	1081	1311	741.582	0.91399	0.270442	3.37961	0.000725879	0.0049197	NS	YagU family protein	WP_001019920.1	204	P0AAA1	YAGU_ECOLI	298702	299313	612	+	Protein Homology	CDS	BW25113_RS01475	yagU	COORDINATES: similar to AA sequence:RefSeq:NP_308344.1	WP_001019920.1	NA	NA	NA
289	ykgJ	18	17	17	66	54	52	34.6644	1.30911	0.383038	3.41771	0.000631495	0.00436275	UP	YkgJ family cysteine cluster protein	WP_001303809.1	109	P0AAL9	YKGJ_ECOLI	299567	299893	327	-	Protein Homology	CDS	BW25113_RS01480	ykgJ	COORDINATES: similar to AA sequence:RefSeq:NP_414822.1	WP_001303809.1	NA	NA	NA
290	ecpE	31	20	27	52	45	42	34.887	0.419522	0.375922	1.11598	0.26443	0.473564	NS	fimbrial chaperone EcpE	WP_001350485.1	236	P77263	ECPE_ECOLI	300209	300916	708	-	Protein Homology	CDS	BW25113_RS01485	ecpE	COORDINATES: similar to AA sequence:RefSeq:NP_414823.2	WP_001350485.1	NA	NA	NA
291	ecpD	91	81	96	88	77	128	92.438	-0.313478	0.290126	-1.08049	0.279925	0.489278	NS	fimbrial adhesin EcpD	WP_001310578.1	547	>1 matches >1 columns	>1 matches >1 columns	300888	302528	1641	-	Protein Homology	CDS	BW25113_RS01490	ecpD	COORDINATES: similar to AA sequence:RefSeq:NP_414824.1	WP_001310578.1	NA	NA	NA
292	ecpC	48	39	40	57	42	53	45.9213	-0.167829	0.33066	-0.507558	0.611763	0.782826	NS	fimbrial usher EcpC	WP_001131096.1	841	P77802	ECPC_ECOLI	302521	305043	2523	-	Protein Homology	CDS	BW25113_RS01495	ecpC	COORDINATES: similar to AA sequence:RefSeq:NP_414825.1	WP_001131096.1	NA	NA	NA
293	ecpB	7	3	5	2	7	4	4.76712	-0.608736	0.80441	-0.756748	0.449201	NA	NS	fimbrial chaperone EcpB	WP_000716398.1	222	P77188	ECPB_ECOLI	305072	305737	666	-	Protein Homology	CDS	BW25113_RS01500	ecpB	COORDINATES: similar to AA sequence:RefSeq:NP_414826.1	WP_000716398.1	NA	NA	NA
294	ecpA	19	20	17	28	25	28	22.2956	0.107226	0.404059	0.265372	0.790723	0.900276	NS	common pilus major fimbrillin subunit EcpA	WP_000730972.1	195	P0AAA3	ECPA_ECOLI	305798	306382	585	-	Protein Homology	CDS	BW25113_RS01505	ecpA	COORDINATES: similar to AA sequence:RefSeq:NP_308350.1	WP_000730972.1	NA	NA	NA
295	ecpR	2	3	0	2	2	2	1.82406	-0.164315	1.22001	-0.134684	0.892862	NA	NS	ECP biosynthesis operon DNA-binding transcriptional regulator EcpR	WP_001301257.1	180	check length	check length	306460	306999	540	-	Protein Homology	CDS	BW25113_RS01510	ecpR	COORDINATES: similar to AA sequence:RefSeq:NP_308351.2	WP_001301257.1	NA	NA	NA
296	RS01515	12	5	4	12	9	10	8.43732	0.141035	0.630028	0.223854	0.822871	0.914275	NS	hypothetical protein	WP_001147279.1	75	not found	not found	307823	308047	225	+	Protein Homology	CDS	BW25113_RS01515	NA	COORDINATES: similar to AA sequence:RefSeq:NP_414829.1	WP_001147279.1	NA	NA	NA
297	ykgO	1	0	0	4	1	1	1.05327	2.06547	1.7486	1.18121	0.237518	NA	NS	type B 50S ribosomal protein L36	WP_000866436.1	46	Q2EEQ2	RL362_ECOLI	308088	308225	138	-	Protein Homology	CDS	BW25113_RS01520	ykgO	COORDINATES: similar to AA sequence:RefSeq:YP_588437.1	WP_000866436.1	NA	NA	NA
298	ykgM	1	3	5	2	11	5	4.39456	0.611487	0.91777	0.666275	0.505235	NA	NS	type B 50S ribosomal protein L31	WP_000803998.1	87	P0A7N1	RL31B_ECOLI	308228	308488	261	-	Protein Homology	CDS	BW25113_RS01525	ykgM	COORDINATES: similar to AA sequence:RefSeq:NP_414830.1	WP_000803998.1	NA	NA	NA
299	RS01530	2	3	3	0	0	0	1.53391	-4.28216	1.59776	-2.68011	0.00735986	NA	NS	hypothetical protein	WP_000662258.1	33	C1P5Z8	YKGR_ECOLI	308855	308953	99	-	Protein Homology	CDS	BW25113_RS01530	NA	COORDINATES: similar to AA sequence:RefSeq:YP_002791238.1	WP_000662258.1	NA	NA	NA
300	RS26060	0	0	1	0	0	0	0.190062	-1.38477	3.76347	-0.367951	0.71291	NA	NS	hypothetical protein	NA	29	not found	not found	309430	309516	87	-	Protein Homology	CDS	BW25113_RS26060	NA	COORDINATES: similar to AA sequence:RefSeq:NP_308358.1	NA	TRUE	TRUE	incomplete; partial in the middle of a contig; missing N-terminus
301	RS01535	2	0	1	1	2	2	1.28387	0.318568	1.4313	0.222573	0.823868	NA	NS	inverse autotransporter beta domain-containing protein	NA	291	not found	not found	310068	310940	873	+	Protein Homology	CDS	BW25113_RS01535	NA	COORDINATES: similar to AA sequence:RefSeq:NP_308363.1	NA	TRUE	TRUE	incomplete; partial in the middle of a contig; missing C-terminus
302	RS01545	213	163	157	276	190	283	207.885	0.056362	0.276531	0.203818	0.838496	0.923802	NS	IS3 family transposase	WP_085947771.1	87	not found	not found	311002	311263	262	+	Protein Homology	CDS	BW25113_RS01545	NA	COORDINATES: similar to AA sequence:RefSeq:WP_012477168.1	WP_085947771.1	NA	NA	programmed frameshift
303	RS01550	29	34	34	74	57	73	47.5879	0.642959	0.329215	1.95301	0.0508189	0.15607	NS	helix-turn-helix domain-containing protein	NA	217	not found	not found	312197	312847	651	-	Protein Homology	CDS	BW25113_RS01550	NA	COORDINATES: similar to AA sequence:RefSeq:NP_308364.2	NA	TRUE	TRUE	incomplete; partial in the middle of a contig; missing C-terminus
304	RS25445	1	2	3	6	3	2	2.74748	0.463631	1.01899	0.454992	0.649115	NA	NS	aldo/keto reductase	NA	42	not found	not found	313150	313275	126	+	Protein Homology	CDS	BW25113_RS25445	NA	COORDINATES: similar to AA sequence:RefSeq:NP_308365.3	NA	TRUE	TRUE	incomplete; partial in the middle of a contig; missing N-terminus
305	rclC	6	0	1	2	4	7	3.13591	0.452534	1.0729	0.421787	0.67318	NA	NS	reactive chlorine species resistance protein RclC	WP_001299021.1	197	P75685	RCLC_ECOLI	313440	314030	591	-	Protein Homology	CDS	BW25113_RS01555	rclC	COORDINATES: similar to AA sequence:RefSeq:NP_414835.2	WP_001299021.1	NA	NA	NA
306	rclB	0	0	2	4	1	2	1.37101	1.37871	1.55537	0.88642	0.375391	NA	NS	reactive chlorine resistance periplasmic protein RclB	WP_000474084.1	78	P75687	RCLB_ECOLI	314045	314278	234	-	Protein Homology	CDS	BW25113_RS01560	rclB	COORDINATES: similar to AA sequence:RefSeq:NP_414837.2	WP_000474084.1	NA	NA	NA
307	rclA	144	36	124	42	92	76	88.1358	-0.933828	0.514276	-1.81581	0.0693994	0.195003	NS	reactive chlorine resistance oxidoreductase RclA	WP_001046307.1	441	P77212	RCLA_ECOLI	314390	315712	1323	-	Protein Homology	CDS	BW25113_RS01565	rclA	COORDINATES: similar to AA sequence:RefSeq:NP_414838.2	WP_001046307.1	NA	NA	NA
308	rclR	5	10	17	7	10	8	9.7426	-0.771612	0.619986	-1.24456	0.213292	0.412623	NS	reactive chlorine-specific transcriptional regulator RclR	WP_000339594.1	284	P77379	RCLR_ECOLI	315938	316789	852	+	Protein Homology	CDS	BW25113_RS01570	rclR	COORDINATES: similar to AA sequence:RefSeq:NP_414839.1	WP_000339594.1	NA	NA	NA
309	ykgE	28	55	15	11	7	8	22.5971	-2.34619	0.577792	-4.06062	4.89436e-05	0.000426601	DO	(Fe-S)-binding protein	WP_001102108.1	239	P77252	YKGE_ECOLI	317319	318035	717	+	Protein Homology	CDS	BW25113_RS01575	ykgE	COORDINATES: similar to AA sequence:RefSeq:NP_414840.1	WP_001102108.1	NA	NA	NA
310	ykgF	102	109	92	39	54	75	81.7667	-1.28905	0.325356	-3.96195	7.43394e-05	0.000625756	DO	LutB/LldF family L-lactate oxidation iron-sulfur protein	WP_000023927.1	475	P77536	YKGF_ECOLI	318049	319473	1425	+	Protein Homology	CDS	BW25113_RS01580	ykgF	COORDINATES: similar to AA sequence:RefSeq:NP_414841.1	WP_000023927.1	NA	NA	NA
311	ykgG	47	60	34	22	28	34	38.9969	-1.18001	0.388861	-3.03452	0.0024092	0.0138055	DO	lactate utilization protein C	WP_000370307.1	231	P77433	YKGG_ECOLI	319469	320161	693	+	Protein Homology	CDS	BW25113_RS01585	ykgG	COORDINATES: similar to AA sequence:RefSeq:NP_414842.4	WP_000370307.1	NA	NA	NA
312	RS01595	0	8	0	5	1	3	2.82379	-0.292018	1.29429	-0.225621	0.821496	NA	NS	hypothetical protein	WP_001209100.1	222	not found	not found	320410	321075	666	-	Protein Homology	CDS	BW25113_RS01595	NA	COORDINATES: similar to AA sequence:RefSeq:NP_414844.1	WP_001209100.1	NA	NA	NA
313	betA	226	474	112	725	430	567	401.547	0.646542	0.484885	1.33339	0.182403	0.370747	NS	choline dehydrogenase	WP_001159094.1	556	P17444	BETA_ECOLI	321291	322958	1668	-	Protein Homology	CDS	BW25113_RS01600	betA	COORDINATES: similar to AA sequence:RefSeq:NP_414845.1	WP_001159094.1	NA	NA	NA
314	betB	381	677	208	790	576	937	568.189	0.413194	0.423823	0.974921	0.329599	0.540983	NS	betaine-aldehyde dehydrogenase	WP_000089110.1	490	P17445	BETB_ECOLI	322975	324444	1470	-	Protein Homology	CDS	BW25113_RS01605	betB	COORDINATES: similar to AA sequence:RefSeq:NP_414846.1	WP_000089110.1	NA	NA	NA
315	betI	157	270	92	266	228	309	213.71	0.189344	0.402148	0.470833	0.63776	0.798928	NS	transcriptional regulator BetI	WP_001335745.1	195	P17446	BETI_ECOLI	324461	325045	585	-	Protein Homology	CDS	BW25113_RS01610	betI	COORDINATES: similar to AA sequence:RefSeq:NP_414847.3	WP_001335745.1	NA	NA	NA
316	betT	344	228	179	288	280	426	283.668	-0.0348589	0.324017	-0.107584	0.914326	0.961277	NS	choline BCCT transporter BetT	WP_000131044.1	677	P0ABC9	BETT_ECOLI	325174	327204	2031	+	Protein Homology	CDS	BW25113_RS01615	betT	COORDINATES: similar to AA sequence:RefSeq:NP_308387.1	WP_000131044.1	NA	NA	NA
317	RS25450	0	0	1	0	2	3	0.887742	1.76916	1.89145	0.935344	0.349611	NA	NS	protein YahV	WP_120795374.1	24	not found	not found	327513	327584	72	+	Protein Homology	CDS	BW25113_RS25450	NA	COORDINATES: similar to AA sequence:RefSeq:YP_009518747.1	WP_120795374.1	NA	NA	NA
318	pdeL	18	18	33	58	49	53	36.0759	0.792923	0.392506	2.02016	0.0433671	0.138621	NS	DNA-binding transcriptional activator/c-di-GMP phosphodiesterase PdeL	WP_001301264.1	362	P21514	PDEL_ECOLI	328082	329167	1086	+	Protein Homology	CDS	BW25113_RS01625	pdeL	COORDINATES: similar to AA sequence:RefSeq:NP_414849.1	WP_001301264.1	NA	NA	NA
319	yahB	53	62	51	49	52	58	54.5108	-0.488462	0.31585	-1.5465	0.121984	0.285485	NS	LysR substrate-binding domain-containing protein	WP_001084394.1	310	P77700	YAHB_ECOLI	329215	330144	930	-	Protein Homology	CDS	BW25113_RS01630	yahB	COORDINATES: similar to AA sequence:RefSeq:NP_414850.1	WP_001084394.1	NA	NA	NA
320	yahC	6	2	2	1	2	2	2.62061	-1.422	1.07164	-1.32694	0.184529	NA	NS	DUF1097 domain-containing protein	WP_001013892.1	165	P77219	YAHC_ECOLI	330239	330733	495	-	Protein Homology	CDS	BW25113_RS01635	yahC	COORDINATES: similar to AA sequence:RefSeq:NP_414851.1	WP_001013892.1	NA	NA	NA
321	yahD	9	5	12	17	25	23	14.3018	0.906727	0.523571	1.73181	0.0833071	0.22172	NS	ankyrin repeat domain-containing protein	WP_000023635.1	201	P77736	YAHD_ECOLI	330991	331593	603	+	Protein Homology	CDS	BW25113_RS01640	yahD	COORDINATES: similar to AA sequence:RefSeq:NP_414852.1	WP_000023635.1	NA	NA	NA
322	yahE	3	4	2	3	3	7	3.5254	0.0775113	0.877296	0.0883525	0.929597	NA	NS	DUF2877 domain-containing protein	WP_001310582.1	287	P77297	YAHE_ECOLI	331636	332496	861	+	Protein Homology	CDS	BW25113_RS01645	yahE	COORDINATES: similar to AA sequence:RefSeq:NP_414853.1	WP_001310582.1	NA	NA	NA
323	yahF	10	5	10	8	14	11	9.54153	-0.0103488	0.588878	-0.0175738	0.985979	0.993012	NS	acyl-CoA synthetase FdrA	WP_000111836.1	515	P77187	YAHF_ECOLI	332489	334033	1545	+	Protein Homology	CDS	BW25113_RS01650	fdrA	COORDINATES: similar to AA sequence:RefSeq:NP_414854.1	WP_000111836.1	NA	NA	NA
324	yahG	14	20	17	16	21	24	18.4722	-0.170875	0.443853	-0.38498	0.700252	0.844383	NS	DUF1116 domain-containing protein	WP_000083429.1	472	P77221	YAHG_ECOLI	334036	335451	1416	+	Protein Homology	CDS	BW25113_RS01655	yahG	COORDINATES: similar to AA sequence:RefSeq:NP_414855.1	WP_000083429.1	NA	NA	NA
325	RS01660	7	3	8	4	7	7	6.00674	-0.420525	0.706589	-0.595147	0.551745	0.739248	NS	hypothetical protein	WP_001295687.1	98	not found	not found	335504	335797	294	+	GeneMarkS-2+	CDS	BW25113_RS01660	NA	COORDINATES: ab initio prediction:GeneMarkS-2+	WP_001295687.1	NA	NA	NA
326	yahI	12	9	3	13	18	15	11.2354	0.524493	0.588129	0.8918	0.3725	0.582226	NS	carbamate kinase family protein	WP_000661672.1	316	P77624	ARCM_ECOLI	335876	336823	948	+	Protein Homology	CDS	BW25113_RS01665	yahI	COORDINATES: similar to AA sequence:RefSeq:NP_414857.1	WP_000661672.1	NA	NA	NA
327	yahJ	76	77	75	119	126	139	98.4895	0.328079	0.273344	1.20024	0.230044	0.433511	NS	amidohydrolase family protein	WP_000665120.1	460	P77554	YAHJ_ECOLI	336836	338215	1380	+	Protein Homology	CDS	BW25113_RS01670	yahJ	COORDINATES: similar to AA sequence:RefSeq:NP_414858.1	WP_000665120.1	NA	NA	NA
328	RS26065	3	9	3	11	9	14	7.68847	0.738319	0.665063	1.11015	0.266935	0.475286	NS	hypothetical protein	NA	24	not found	not found	338434	338505	72	+	Protein Homology	CDS	BW25113_RS26065	NA	COORDINATES: similar to AA sequence:RefSeq:NP_308405.1	NA	TRUE	TRUE	incomplete; partial in the middle of a contig; missing N-terminus
329	yahK	2045	935	1757	962	1687	1604	1513.39	-0.565534	0.378361	-1.49469	0.134995	0.304523	NS	NADPH-dependent aldehyde reductase YahK	WP_000692754.1	349	P75691	YAHK_ECOLI	338595	339641	1047	+	Protein Homology	CDS	BW25113_RS01675	yahK	COORDINATES: similar to AA sequence:RefSeq:NP_414859.1	WP_000692754.1	NA	NA	NA
330	RS01680	3	2	5	6	1	5	3.56824	-0.184406	0.904926	-0.20378	0.838526	NA	NS	hypothetical protein	WP_001301260.1	271	not found	not found	339887	340699	813	+	Protein Homology	CDS	BW25113_RS01680	NA	COORDINATES: similar to AA sequence:RefSeq:NP_414860.1	WP_001301260.1	NA	NA	NA
331	RS01685	3	13	12	0	1	4	6.05104	-2.95279	0.970314	-3.04313	0.00234134	0.0135749	DO	hypothetical protein	WP_000290616.1	81	P75692	YAHM_ECOLI	341115	341357	243	+	Protein Homology	CDS	BW25113_RS01685	NA	COORDINATES: similar to AA sequence:RefSeq:NP_414861.2	WP_000290616.1	NA	NA	NA
332	yahN	69	72	91	2	9	9	47.2543	-3.96289	0.483415	-8.1977	2.45038e-16	6.25483e-15	DO	LysE family transporter	WP_000983410.1	223	P75693	YAHN_ECOLI	341380	342048	669	-	Protein Homology	CDS	BW25113_RS01690	yahN	COORDINATES: similar to AA sequence:RefSeq:NP_414862.1	WP_000983410.1	NA	NA	NA
333	yahO	1031	552	1289	621	2572	1437	1228	0.312738	0.519872	0.601567	0.547462	0.736721	NS	DUF1471 family periplasmic protein YahO	WP_000691956.1	91	P75694	YAHO_ECOLI	342195	342467	273	+	Protein Homology	CDS	BW25113_RS01695	yahO	COORDINATES: similar to AA sequence:RefSeq:NP_414863.1	WP_000691956.1	NA	NA	NA
334	prpR	1076	1348	1563	63	123	141	810.14	-4.03752	0.351693	-11.4802	1.65826e-30	7.76025e-29	DO	propionate catabolism operon regulatory protein PrpR	WP_000941041.1	528	P77743	PRPR_ECOLI	342571	344154	1584	-	Protein Homology	CDS	BW25113_RS01700	prpR	COORDINATES: similar to AA sequence:RefSeq:NP_414864.1	WP_000941041.1	NA	NA	NA
335	prpB	138	29	60	18	40	32	56.1668	-1.73416	0.55795	-3.1081	0.00188294	0.0113525	DO	methylisocitrate lyase	WP_000052206.1	296	P77541	PRPB_ECOLI	344393	345280	888	+	Protein Homology	CDS	BW25113_RS01705	prpB	COORDINATES: similar to AA sequence:RefSeq:NP_414865.1	WP_000052206.1	NA	NA	NA
336	prpC	47	15	47	8	20	20	27.6145	-1.59932	0.542123	-2.95011	0.00317663	0.0174161	DO	2-methylcitrate synthase	WP_001285927.1	389	P31660	PRPC_ECOLI	345723	346889	1167	+	Protein Homology	CDS	BW25113_RS01710	prpC	COORDINATES: similar to AA sequence:RefSeq:NP_414867.1	WP_001285927.1	NA	NA	NA
337	prpD	76	9	37	13	15	15	29.3218	-1.91366	0.630356	-3.03583	0.00239872	0.0138055	DO	2-methylcitrate dehydratase	WP_001275859.1	483	P77243	PRPD_ECOLI	346926	348374	1449	+	Protein Homology	CDS	BW25113_RS01715	prpD	COORDINATES: similar to AA sequence:RefSeq:NP_414868.1	WP_001275859.1	NA	NA	NA
338	prpE	59	25	21	36	15	31	31.5443	-0.795076	0.502286	-1.58292	0.113441	0.273078	NS	propionate--CoA ligase	WP_000010288.1	628	P77495	PRPE_ECOLI	348417	350300	1884	+	Protein Homology	CDS	BW25113_RS01720	prpE	COORDINATES: similar to AA sequence:RefSeq:NP_414869.1	WP_000010288.1	NA	NA	NA
339	codB	33	19	10	59	34	58	33.132	0.846249	0.465094	1.81952	0.0688319	0.193824	NS	cytosine permease	WP_000076233.1	419	P0AA82	CODB_ECOLI	350633	351889	1257	+	Protein Homology	CDS	BW25113_RS01725	codB	COORDINATES: similar to AA sequence:RefSeq:NP_414870.1	WP_000076233.1	NA	NA	NA
340	codA	142	162	106	267	205	301	187.933	0.476459	0.287916	1.65485	0.0979547	0.246406	NS	cytosine/isoguanine deaminase	WP_001301240.1	427	P25524	CODA_ECOLI	351882	353162	1281	+	Protein Homology	CDS	BW25113_RS01730	codA	COORDINATES: similar to AA sequence:RefSeq:NP_414871.1	WP_001301240.1	NA	NA	NA
341	cynR	24	15	24	62	53	78	39.2955	1.18104	0.366988	3.21821	0.00128995	0.00812629	UP	transcriptional regulator CynR	WP_000952503.1	299	P27111	CYNR_ECOLI	353505	354401	897	-	Protein Homology	CDS	BW25113_RS01735	cynR	COORDINATES: similar to AA sequence:RefSeq:NP_414872.3	WP_000952503.1	NA	NA	NA
342	cynT	11	7	11	20	19	24	14.4882	0.691364	0.485537	1.42392	0.154471	0.332793	NS	carbonic anhydrase CynT	WP_000658652.1	219	>1 matches >1 columns	>1 matches >1 columns	354510	355166	657	+	Protein Homology	CDS	BW25113_RS01740	cynT	COORDINATES: similar to AA sequence:RefSeq:NP_414873.1	WP_000658652.1	NA	NA	NA
343	cynS	9	9	8	18	12	20	12.0225	0.505828	0.516439	0.979453	0.327356	0.538521	NS	cyanase	WP_000616243.1	156	P00816	CYNS_ECOLI	355200	355667	468	+	Protein Homology	CDS	BW25113_RS01745	cynS	COORDINATES: similar to AA sequence:RefSeq:NP_414874.1	WP_000616243.1	NA	NA	NA
344	cynX	23	10	9	27	12	21	16.4836	0.0820373	0.533849	0.153671	0.877869	0.941363	NS	cyanate transporter CynX	WP_000927953.1	384	P17583	CYNX_ECOLI	355703	356854	1152	+	Protein Homology	CDS	BW25113_RS01750	cynX	COORDINATES: similar to AA sequence:RefSeq:NP_414875.1	WP_000927953.1	NA	NA	NA
345	lacA	3	11	17	14	12	15	11.7768	-0.0270461	0.600803	-0.0450166	0.964094	0.983101	NS	galactoside O-acetyltransferase	WP_001335915.1	203	P07464	THGA_ECOLI	356963	357571	609	-	Protein Homology	CDS	BW25113_RS01755	lacA	COORDINATES: similar to AA sequence:RefSeq:NP_414876.1	WP_001335915.1	NA	NA	NA
346	lacY	17	7	12	11	14	13	12.323	-0.337857	0.534583	-0.632001	0.527386	0.72185	NS	lactose permease	WP_000291549.1	417	P02920	LACY_ECOLI	357640	358890	1251	-	Protein Homology	CDS	BW25113_RS01760	lacY	COORDINATES: similar to AA sequence:RefSeq:NP_414877.1	WP_000291549.1	NA	NA	NA
347	lacZ	10	11	9	10	10	11	10.1768	-0.378871	0.540529	-0.700927	0.483349	0.682732	NS	beta-galactosidase	NA	375	check length	check length	358945	360069	1125	-	Protein Homology	CDS	BW25113_RS01765	lacZ	COORDINATES: similar to AA sequence:RefSeq:NP_414878.1	NA	TRUE	TRUE	incomplete; partial in the middle of a contig; missing N-terminus
348	RS23320	30	32	33	39	17	23	29.4463	-0.692668	0.421833	-1.64204	0.100582	0.250991	NS	relaxase/mobilization nuclease domain-containing protein	NA	89	not found	not found	360358	360624	267	-	Protein Homology	CDS	BW25113_RS23320	NA	COORDINATES: similar to AA sequence:RefSeq:WP_011988462.1	NA	TRUE	TRUE	incomplete; partial in the middle of a contig; missing N-terminus and C-terminus
349	lacI	645	1190	550	170	137	217	532.608	-2.63438	0.364688	-7.22366	5.06072e-13	9.84837e-12	DO	DNA-binding transcriptional repressor LacI	WP_071843335.1	360	P03023	LACI_ECOLI	360664	361743	1080	-	Protein Homology	CDS	BW25113_RS01775	lacI	COORDINATES: similar to AA sequence:RefSeq:NP_414879.3	WP_071843335.1	NA	NA	NA
350	mhpR	2279	3378	1543	53	103	132	1424.27	-5.0851	0.41357	-12.2956	9.56211e-35	5.78287e-33	DO	DNA-binding transcriptional regulator	WP_001301325.1	277	P77569	MHPR_ECOLI	361823	362653	831	-	Protein Homology	CDS	BW25113_RS01780	mhpR	COORDINATES: similar to AA sequence:RefSeq:NP_414880.2	WP_001301325.1	NA	NA	NA
351	mhpA	11	17	6	3	8	6	9.00302	-1.41964	0.665482	-2.13325	0.0329039	0.11259	NS	bifunctional 3-(3-hydroxy-phenyl)propionate/3-hydroxycinnamic acid hydroxylase	WP_001007407.1	554	P77397	MHPA_ECOLI	362844	364505	1662	+	Protein Homology	CDS	BW25113_RS01785	mhpA	COORDINATES: similar to AA sequence:RefSeq:NP_414881.1	WP_001007407.1	NA	NA	NA
352	mhpB	4	6	5	2	7	5	4.91217	-0.514677	0.777415	-0.662037	0.507948	NA	NS	3-carboxyethylcatechol 2,3-dioxygenase	WP_000543457.1	314	P0ABR9	MHPB_ECOLI	364510	365451	942	+	Protein Homology	CDS	BW25113_RS01790	mhpB	COORDINATES: similar to AA sequence:RefSeq:NP_308430.1	WP_000543457.1	NA	NA	NA
353	mhpCa	1	6	3	5	6	3	3.98666	0.0782837	0.879813	0.0889777	0.9291	NA	NS	2-hydroxy-6-oxonona-2,4-dienedioate hydrolase	NA	173	check length	check length	365472	365990	519	+	Protein Homology	CDS	BW25113_RS01795	mhpC	COORDINATES: similar to AA sequence:RefSeq:NP_414883.5	NA	TRUE	TRUE	incomplete; partial in the middle of a contig; missing C-terminus
354	RS01800	9	9	13	12	20	19	13.2485	0.298347	0.513942	0.580507	0.561573	0.746801	NS	IS30-like element IS30 family transposase	WP_001254932.1	383	not found	not found	366055	367203	1149	+	Protein Homology	CDS	BW25113_RS01800	NA	COORDINATES: similar to AA sequence:RefSeq:WP_004389801.1	WP_001254932.1	NA	NA	NA
355	mhpCb	61	61	63	145	100	131	88.8688	0.594155	0.292196	2.03341	0.0420108	0.135874	NS	2-hydroxy-6-oxonona-2,4-dienedioate hydrolase	NA	115	P77044	MHPC_ECOLI	367214	367558	345	+	Protein Homology	CDS	BW25113_RS01805	mhpC	COORDINATES: similar to AA sequence:RefSeq:NP_414883.5	NA	TRUE	TRUE	incomplete; partial in the middle of a contig; missing N-terminus
356	mhpD	86	113	67	229	197	206	141.564	0.826074	0.313462	2.63532	0.00840573	0.0390578	NS	2-keto-4-pentenoate hydratase	WP_000160710.1	269	P77608	MHPD_ECOLI	367571	368377	807	+	Protein Homology	CDS	BW25113_RS01810	mhpD	COORDINATES: similar to AA sequence:RefSeq:NP_414884.2	WP_000160710.1	NA	NA	NA
357	mhpF	101	94	83	194	199	243	143.674	0.765187	0.263329	2.90583	0.00366286	0.0195634	NS	acetaldehyde dehydrogenase	WP_000044314.1	316	P77580	ACDH_ECOLI	368377	369324	948	+	Protein Homology	CDS	BW25113_RS01815	mhpF	COORDINATES: similar to AA sequence:RefSeq:NP_414885.1	WP_000044314.1	NA	NA	NA
358	dmpG	135	182	91	291	273	320	204.34	0.68571	0.326417	2.10072	0.0356657	0.120242	NS	4-hydroxy-2-oxovalerate aldolase	WP_001013499.1	337	P51020	HOA_ECOLI	369324	370334	1011	+	Protein Homology	CDS	BW25113_RS01820	dmpG	COORDINATES: similar to AA sequence:RefSeq:NP_414886.1	WP_001013499.1	NA	NA	NA
359	mhpT	85	79	56	107	88	97	83.8787	-0.0143864	0.312727	-0.046003	0.963308	0.982809	NS	3-(3-hydroxy-phenyl)propionate transporter	WP_000107627.1	403	P77589	MHPT_ECOLI	370915	372123	1209	+	Protein Homology	CDS	BW25113_RS01825	mhpT	COORDINATES: similar to AA sequence:RefSeq:NP_414887.2	WP_000107627.1	NA	NA	NA
360	yaiL	78	139	95	176	135	201	132.301	0.273252	0.324031	0.843289	0.399067	0.60735	NS	DUF2058 domain-containing protein	WP_001096705.1	179	P51024	YAIL_ECOLI	372228	372764	537	+	Protein Homology	CDS	BW25113_RS01830	yaiL	COORDINATES: similar to AA sequence:RefSeq:NP_414888.4	WP_001096705.1	NA	NA	NA
361	fghA	42	53	61	78	103	127	73.6111	0.549794	0.33015	1.66529	0.0958554	0.243416	NS	S-formylglutathione hydrolase	WP_000419081.1	277	P51025	SFGH1_ECOLI	372994	373824	831	-	Protein Homology	CDS	BW25113_RS01835	fghA	COORDINATES: similar to AA sequence:RefSeq:NP_414889.1	WP_000419081.1	NA	NA	NA
362	frmA	167	154	145	176	277	314	198.426	0.292129	0.306134	0.954252	0.339956	0.551534	NS	S-(hydroxymethyl)glutathione dehydrogenase	WP_000842106.1	369	P25437	FRMA_ECOLI	373921	375027	1107	-	Protein Homology	CDS	BW25113_RS01840	frmA	COORDINATES: similar to AA sequence:RefSeq:NP_414890.1	WP_000842106.1	NA	NA	NA
363	frmR	28	17	32	33	48	57	34.3125	0.415335	0.403016	1.03056	0.302745	0.516308	NS	formaldehyde-responsive transcriptional repressor FrmR	WP_001141271.1	91	P0AAP3	FRMR_ECOLI	375065	375337	273	-	Protein Homology	CDS	BW25113_RS01845	frmR	COORDINATES: similar to AA sequence:RefSeq:NP_414891.4	WP_001141271.1	NA	NA	NA
364	yaiO	63	33	62	40	40	31	46.2033	-0.914193	0.394198	-2.31912	0.0203886	0.0780403	NS	YaiO family outer membrane beta-barrel protein	WP_000596084.1	257	Q47534	YAIO_ECOLI	375528	376298	771	-	Protein Homology	CDS	BW25113_RS01850	yaiO	COORDINATES: similar to AA sequence:RefSeq:NP_414892.1	WP_000596084.1	NA	NA	NA
365	RS01855	4	0	4	1	4	3	2.67649	-0.406109	1.08873	-0.373012	0.70914	NA	NS	transferase	WP_000012218.1	147	not found	not found	376303	376743	441	-	Protein Homology	CDS	BW25113_RS01855	NA	COORDINATES: similar to AA sequence:RefSeq:WP_005140989.1	WP_000012218.1	NA	NA	NA
366	RS01870	348	256	294	540	437	550	388.846	0.339441	0.248275	1.3672	0.171564	0.355705	NS	IS3 family transposase	WP_088895425.1	105	not found	not found	376807	377122	316	+	Protein Homology	CDS	BW25113_RS01870	NA	COORDINATES: similar to AA sequence:RefSeq:WP_086558215.1	WP_088895425.1	NA	NA	programmed frameshift
367	RS23340	2	0	0	3	3	3	1.66865	1.75355	1.43782	1.21959	0.22262	NA	NS	acetyltransferase	NA	87	not found	not found	378047	378307	261	-	Protein Homology	CDS	BW25113_RS23340	NA	COORDINATES: similar to AA sequence:RefSeq:WP_001704011.1	NA	TRUE	TRUE	incomplete; partial in the middle of a contig; missing C-terminus
368	yaiP	32	30	65	49	62	49	47.4027	-0.0723711	0.416032	-0.173955	0.8619	0.934569	NS	glycosyltransferase family 2 protein	WP_000860444.1	398	Q47536	YAIP_ECOLI	378198	379391	1194	-	Protein Homology	CDS	BW25113_RS01875	yaiP	COORDINATES: similar to AA sequence:RefSeq:NP_414897.1	WP_000860444.1	NA	NA	NA
369	RS01880	4	1	3	7	2	2	3.10538	0.0468503	0.985656	0.0475321	0.962089	NA	NS	PIG-L family deacetylase	NA	223	not found	not found	379404	380072	669	-	Protein Homology	CDS	BW25113_RS01880	NA	COORDINATES: similar to AA sequence:RefSeq:WP_016241930.1	NA	NA	TRUE	internal stop
370	tauA	44	74	28	47	36	40	45.6694	-0.675696	0.428499	-1.57689	0.114821	0.275725	NS	taurine ABC transporter substrate-binding protein	WP_001018417.1	320	Q47537	TAUA_ECOLI	380688	381647	960	+	Protein Homology	CDS	BW25113_RS01885	tauA	COORDINATES: similar to AA sequence:RefSeq:NP_414899.2	WP_001018417.1	NA	NA	NA
371	tauB	30	35	13	30	18	48	28.2547	-0.164665	0.484262	-0.340034	0.733831	0.865503	NS	taurine ABC transporter ATP-binding subunit	WP_000939375.1	255	Q47538	TAUB_ECOLI	381663	382427	765	+	Protein Homology	CDS	BW25113_RS01890	tauB	COORDINATES: similar to AA sequence:RefSeq:NP_414900.1	WP_000939375.1	NA	NA	NA
372	tauC	31	26	22	27	16	32	25.6189	-0.518291	0.40811	-1.26998	0.204092	0.399545	NS	taurine ABC transporter permease TauC	WP_000114620.1	275	Q47539	TAUC_ECOLI	382427	383251	825	+	Protein Homology	CDS	BW25113_RS01895	tauC	COORDINATES: similar to AA sequence:RefSeq:NP_414901.1	WP_000114620.1	NA	NA	NA
373	tauD	58	69	32	61	45	79	56.4965	-0.228723	0.384324	-0.59513	0.551756	0.739248	NS	taurine dioxygenase	WP_000004027.1	283	P37610	TAUD_ECOLI	383251	384099	849	+	Protein Homology	CDS	BW25113_RS01900	tauD	COORDINATES: similar to AA sequence:RefSeq:NP_414902.1	WP_000004027.1	NA	NA	NA
374	hemB	280	346	209	712	524	802	448.028	0.845764	0.294527	2.8716	0.00408395	0.0212918	NS	porphobilinogen synthase	WP_001295337.1	324	P0ACB2	HEM2_ECOLI	384212	385183	972	-	Protein Homology	CDS	BW25113_RS01905	hemB	COORDINATES: similar to AA sequence:RefSeq:NP_308450.2	WP_001295337.1	NA	NA	NA
375	RS01915	20	21	17	57	34	44	30.3317	0.790915	0.397207	1.99119	0.04646	0.145251	NS	outer membrane autotransporter barrel domain-containing protein	NA	508	not found	not found	385707	387230	1524	+	Protein Homology	CDS	BW25113_RS01915	NA	COORDINATES: similar to AA sequence:RefSeq:NP_459368.1	NA	TRUE	TRUE	internal stop; incomplete; partial in the middle of a contig; missing C-terminus
376	RS01920	20	14	25	33	14	19	20.6704	-0.261858	0.480273	-0.545227	0.585598	0.763004	NS	IS3 family transposase	WP_085947771.1	87	not found	not found	388096	388357	262	-	Protein Homology	CDS	BW25113_RS01920	NA	COORDINATES: similar to AA sequence:RefSeq:WP_012477168.1	WP_085947771.1	NA	NA	programmed frameshift
377	RS01930	79	71	101	137	98	110	97.3108	0.0382107	0.309079	0.123628	0.90161	0.952238	NS	autotransporter outer membrane beta-barrel domain-containing protein	NA	481	not found	not found	388429	389871	1443	+	Protein Homology	CDS	BW25113_RS01930	NA	COORDINATES: similar to AA sequence:RefSeq:WP_000556434.1	NA	TRUE	TRUE	incomplete; partial in the middle of a contig; missing N-terminus
378	iprA	1	6	12	2	4	5	5.19898	-1.22232	0.873578	-1.39921	0.16175	NA	NS	hydrogen peroxide resistance inhibitor IprA	WP_001295335.1	207	P0AAP5	IPRA_ECOLI	389962	390582	621	+	Protein Homology	CDS	BW25113_RS01935	iprA	COORDINATES: similar to AA sequence:RefSeq:NP_414909.2	WP_001295335.1	NA	NA	NA
379	ampH	244	400	301	157	101	174	242.217	-1.57562	0.317604	-4.96096	7.01469e-07	8.33074e-06	DO	D-alanyl-D-alanine-carboxypeptidase/endopeptidase AmpH	WP_000830741.1	385	P0AD70	AMPH_ECOLI	390589	391743	1155	-	Protein Homology	CDS	BW25113_RS01940	ampH	COORDINATES: similar to AA sequence:RefSeq:NP_308453.1	WP_000830741.1	NA	NA	NA
380	sbmA	155	124	163	198	246	259	185.014	0.249726	0.275893	0.905152	0.365385	0.57749	NS	peptide antibiotic transporter SbmA	WP_001301663.1	406	P0AFY6	SBMA_ECOLI	392095	393312	1218	+	Protein Homology	CDS	BW25113_RS01950	sbmA	COORDINATES: similar to AA sequence:RefSeq:NP_308454.1	WP_001301663.1	NA	NA	NA
381	yaiW	172	127	168	182	210	216	176.285	-0.0371879	0.274715	-0.135369	0.89232	0.947822	NS	surface-exposed outer membrane lipoprotein YaiW	WP_000092067.1	364	P77562	YAIW_ECOLI	393328	394419	1092	+	Protein Homology	CDS	BW25113_RS01955	yaiW	COORDINATES: similar to AA sequence:RefSeq:NP_414912.1	WP_000092067.1	NA	NA	NA
382	yaiY	49	58	45	15	61	31	44.9229	-0.89211	0.507981	-1.75619	0.0790563	0.213588	NS	YaiY family protein	WP_000763151.1	102	P0AAP7	YAIY_ECOLI	394484	394789	306	-	Protein Homology	CDS	BW25113_RS01960	yaiY	COORDINATES: similar to AA sequence:RefSeq:NP_308456.1	WP_000763151.1	NA	NA	NA
383	yaiZ	226	590	289	38	28	28	226.313	-3.98194	0.438874	-9.07308	1.157e-19	3.49858e-18	DO	DUF2754 domain-containing protein	WP_001295334.1	70	P0AAQ0	YAIZ_ECOLI	395049	395258	210	+	Protein Homology	CDS	BW25113_RS25465	yaiZ	COORDINATES: similar to AA sequence:RefSeq:NP_414914.2	WP_001295334.1	NA	NA	NA
384	ddlA	884	1613	909	530	316	604	858.134	-1.68623	0.353199	-4.77416	1.80457e-06	2.01527e-05	DO	D-alanine--D-alanine ligase	WP_000413677.1	364	P0A6J8	DDLA_ECOLI	395288	396379	1092	-	Protein Homology	CDS	BW25113_RS01970	ddlA	COORDINATES: similar to AA sequence:RefSeq:NP_308458.1	WP_000413677.1	NA	NA	NA
385	RS25915	10	8	24	7	11	7	11.6601	-1.15228	0.613269	-1.87892	0.0602555	0.177608	NS	hypothetical protein	WP_001300163.1	67	not found	not found	396457	396657	201	+	Protein Homology	CDS	BW25113_RS25915	NA	COORDINATES: similar to AA sequence:RefSeq:YP_008439229.1	WP_001300163.1	NA	NA	NA
386	iraP	34	88	55	46	108	73	67.1127	-0.0453309	0.475242	-0.0953849	0.924009	0.964605	NS	anti-adapter protein IraP	WP_000792970.1	86	P0AAN9	IRAP_ECOLI	396842	397099	258	+	Protein Homology	CDS	BW25113_RS01980	iraP	COORDINATES: similar to AA sequence:RefSeq:NP_308459.1	WP_000792970.1	NA	NA	NA
387	phoA	65	77	68	75	86	94	76.6603	-0.145112	0.295886	-0.490433	0.623828	0.790922	NS	alkaline phosphatase	WP_000814403.1	471	P00634	PPB_ECOLI	397203	398615	1413	+	Protein Homology	CDS	BW25113_RS01985	phoA	COORDINATES: similar to AA sequence:RefSeq:NP_414917.2	WP_000814403.1	NA	NA	NA
388	psiF	111	90	138	77	238	128	129.934	0.00581521	0.457966	0.0126979	0.989869	0.995185	NS	phosphate starvation-inducible protein PsiF	WP_001295332.1	106	P0AFM4	PSIF_ECOLI	398737	399054	318	+	Protein Homology	CDS	BW25113_RS01990	psiF	COORDINATES: similar to AA sequence:RefSeq:NP_414918.4	WP_001295332.1	NA	NA	NA
389	adrA	37	14	29	22	30	43	28.6349	-0.185627	0.454155	-0.408731	0.682737	0.832198	NS	diguanylate cyclase AdrA	WP_000484048.1	371	P0AAP1	DGCC_ECOLI	399159	400271	1113	+	Protein Homology	CDS	BW25113_RS01995	adrA	COORDINATES: similar to AA sequence:RefSeq:NP_414919.1	WP_000484048.1	NA	NA	NA
390	proC	150	103	118	160	156	174	140.859	-0.0200581	0.277496	-0.0722824	0.942377	0.973645	NS	pyrroline-5-carboxylate reductase	WP_001295331.1	269	P0A9L8	P5CR_ECOLI	400294	401100	807	-	Protein Homology	CDS	BW25113_RS02000	proC	COORDINATES: similar to AA sequence:RefSeq:NP_414920.1	WP_001295331.1	NA	NA	NA
391	yaiI	56	78	42	152	115	171	95.7129	0.875198	0.334568	2.6159	0.00889919	0.0405362	NS	YaiI/YqxD family protein	WP_000158159.1	152	P0A8D3	YAII_ECOLI	401220	401675	456	+	Protein Homology	CDS	BW25113_RS02005	yaiI	COORDINATES: similar to AA sequence:RefSeq:NP_414921.2	WP_000158159.1	NA	NA	NA
392	aroL	65	74	31	137	131	158	93.2667	0.894781	0.369923	2.41883	0.0155705	0.0633619	NS	shikimate kinase AroL	WP_000193393.1	174	P0A6E1	AROL_ECOLI	401861	402382	522	+	Protein Homology	CDS	BW25113_RS02010	aroL	COORDINATES: similar to AA sequence:RefSeq:NP_308465.1	WP_000193393.1	NA	NA	NA
393	yaiA	274	188	437	218	575	306	333.176	-0.0870708	0.467456	-0.186265	0.852237	0.929321	NS	YaiA family protein	WP_001142439.1	63	P0AAN5	YAIA_ECOLI	402435	402623	189	+	Protein Homology	CDS	BW25113_RS02015	yaiA	COORDINATES: similar to AA sequence:RefSeq:NP_308466.1	WP_001142439.1	NA	NA	NA
394	aroM	383	308	556	150	183	204	314.816	-1.63722	0.315199	-5.19424	2.05559e-07	2.60662e-06	DO	AroM family protein	WP_001276420.1	225	P0AE28	AROM_ECOLI	402884	403558	675	+	Protein Homology	CDS	BW25113_RS02025	aroM	COORDINATES: similar to AA sequence:RefSeq:NP_414924.1	WP_001276420.1	NA	NA	NA
395	ppnP	138	118	156	80	155	103	128.012	-0.681351	0.365033	-1.86654	0.0619652	0.18097	NS	pyrimidine/purine nucleoside phosphorylase	WP_000941942.1	94	P0C037	PPNP_ECOLI	403633	403914	282	+	Protein Homology	CDS	BW25113_RS02030	ppnP	COORDINATES: similar to AA sequence:RefSeq:NP_308468.1	WP_000941942.1	NA	NA	NA
396	RS02035	41	51	55	66	66	77	57.9449	0.0804717	0.313645	0.25657	0.797511	0.902538	NS	DUF2773 domain-containing protein	NA	113	not found	not found	404065	404403	339	+	Protein Homology	CDS	BW25113_RS02035	NA	COORDINATES: similar to AA sequence:RefSeq:NP_308469.2	NA	TRUE	TRUE	incomplete; partial in the middle of a contig; missing N-terminus
397	RS25470	4	4	8	5	2	11	5.49217	-0.299968	0.768507	-0.390326	0.696295	NA	NS	protein YkiD	WP_120795376.1	27	not found	not found	404403	404483	81	+	Protein Homology	CDS	BW25113_RS25470	NA	COORDINATES: similar to AA sequence:RefSeq:YP_009518750.1	WP_120795376.1	NA	NA	NA
398	rdgC	86	55	90	134	92	155	97.735	0.283296	0.321455	0.881294	0.378159	0.587102	NS	recombination-associated protein RdgC	WP_001298537.1	303	P36767	RDGC_ECOLI	404567	405475	909	-	Protein Homology	CDS	BW25113_RS02040	rdgC	COORDINATES: similar to AA sequence:RefSeq:WP_005120935.1	WP_001298537.1	NA	NA	NA
399	mak	125	168	121	42	128	92	117.482	-1.06388	0.436317	-2.43832	0.0147555	0.060737	NS	fructokinase	WP_001219309.1	302	P23917	MAK_ECOLI	405600	406505	906	+	Protein Homology	CDS	BW25113_RS02045	mak	COORDINATES: similar to AA sequence:RefSeq:NP_414928.2	WP_001219309.1	NA	NA	NA
400	araJ	102	83	85	195	115	175	120.287	0.411196	0.301037	1.36593	0.17196	0.355964	NS	MFS transporter AraJ	WP_001326926.1	394	P23910	ARAJ_ECOLI	406756	407937	1182	-	Protein Homology	CDS	BW25113_RS02050	araJ	COORDINATES: similar to AA sequence:RefSeq:NP_414930.3	WP_001326926.1	NA	NA	NA
401	sbcC	70	123	66	153	132	194	117.463	0.444332	0.343944	1.29187	0.196401	0.389299	NS	exonuclease subunit SbcC	WP_000698951.1	1048	P13458	SBCC_ECOLI	408066	411209	3144	-	Protein Homology	CDS	BW25113_RS02055	sbcC	COORDINATES: similar to AA sequence:RefSeq:NP_414931.1	WP_000698951.1	NA	NA	NA
402	sbcD	89	64	74	91	87	124	86.0754	-0.0224111	0.294015	-0.0762242	0.939241	0.97222	NS	exonuclease subunit SbcD	WP_001221319.1	400	P0AG76	SBCD_ECOLI	411209	412408	1200	-	Protein Homology	CDS	BW25113_RS02060	sbcD	COORDINATES: similar to AA sequence:RefSeq:NP_308475.1	WP_001221319.1	NA	NA	NA
403	phoB	62	55	73	73	79	104	72.6152	-0.00161252	0.302477	-0.00533104	0.995746	0.997523	NS	phosphate response regulator transcription factor PhoB	WP_000113933.1	229	P0AFJ5	PHOB_ECOLI	412598	413284	687	+	Protein Homology	CDS	BW25113_RS02065	phoB	COORDINATES: similar to AA sequence:RefSeq:WP_000113934.1	WP_000113933.1	NA	NA	NA
404	phoR	79	53	98	74	104	111	85.1921	-0.0904373	0.348021	-0.259862	0.79497	0.902538	NS	phosphate regulon sensor histidine kinase PhoR	WP_000893623.1	431	P08400	PHOR_ECOLI	413345	414637	1293	+	Protein Homology	CDS	BW25113_RS02070	phoR	COORDINATES: similar to AA sequence:RefSeq:NP_414934.1	WP_000893623.1	NA	NA	NA
405	brnQ	1177	1347	1103	2255	1326	2268	1519.25	0.245846	0.275264	0.893126	0.37179	0.581578	NS	branched-chain amino acid transporter carrier protein BrnQ	WP_000149639.1	439	P0AD99	BRNQ_ECOLI	415047	416363	1317	+	Protein Homology	CDS	BW25113_RS02075	brnQ	COORDINATES: similar to AA sequence:RefSeq:NP_308478.1	WP_000149639.1	NA	NA	NA
406	proY	314	341	187	571	325	516	361.064	0.306152	0.340031	0.900365	0.367926	0.578295	NS	proline-specific permease ProY	WP_001295329.1	457	P0AAE2	PROY_ECOLI	416442	417812	1371	+	Protein Homology	CDS	BW25113_RS02080	proY	COORDINATES: similar to AA sequence:RefSeq:NP_308479.1	WP_001295329.1	NA	NA	NA
407	malZ	237	91	148	185	149	184	164.44	-0.299226	0.37305	-0.802108	0.422491	0.628577	NS	maltodextrin glucosidase	WP_001310597.1	605	P21517	MALZ_ECOLI	417971	419785	1815	+	Protein Homology	CDS	BW25113_RS02085	malZ	COORDINATES: similar to AA sequence:RefSeq:NP_706291.1	WP_001310597.1	NA	NA	NA
408	acpH	104	49	125	84	95	93	92.0069	-0.443331	0.386326	-1.14756	0.251152	0.458346	NS	ACP phosphodiesterase	WP_001009885.1	193	P21515	ACPH_ECOLI	419796	420374	579	-	Protein Homology	CDS	BW25113_RS02090	acpH	COORDINATES: similar to AA sequence:RefSeq:NP_414938.1	WP_001009885.1	NA	NA	NA
409	queA	58	54	56	95	40	84	62.8885	-0.0618777	0.366353	-0.168902	0.865874	0.935588	NS	tRNA preQ1(34) S-adenosylmethionine ribosyltransferase-isomerase QueA	WP_001266503.1	356	P0A7F9	QUEA_ECOLI	420467	421534	1068	+	Protein Homology	CDS	BW25113_RS02095	queA	COORDINATES: similar to AA sequence:RefSeq:NP_308483.1	WP_001266503.1	NA	NA	NA
410	tgt	70	126	63	128	90	125	98.4503	-0.0327061	0.364769	-0.0896624	0.928555	0.966194	NS	tRNA guanosine(34) transglycosylase Tgt	WP_000667319.1	375	P0A847	TGT_ECOLI	421593	422717	1125	+	Protein Homology	CDS	BW25113_RS02100	tgt	COORDINATES: similar to AA sequence:RefSeq:WP_012904808.1	WP_000667319.1	NA	NA	NA
411	yajC	374	556	306	660	467	677	492.816	0.105856	0.317375	0.333535	0.73873	0.866309	NS	preprotein translocase subunit YajC	WP_000007629.1	110	P0ADZ7	YAJC_ECOLI	422743	423072	330	+	Protein Homology	CDS	BW25113_RS02105	yajC	COORDINATES: similar to AA sequence:RefSeq:WP_000007628.1	WP_000007629.1	NA	NA	NA
412	secD	598	1123	598	1361	818	1497	962.385	0.212117	0.358215	0.59215	0.55375	0.740847	NS	protein translocase subunit SecD	WP_000934822.1	615	P0AG90	SECD_ECOLI	423103	424947	1845	+	Protein Homology	CDS	BW25113_RS02110	secD	COORDINATES: similar to AA sequence:RefSeq:WP_005125127.1	WP_000934822.1	NA	NA	NA
413	secF	610	804	469	897	570	959	703.197	-0.0801916	0.313278	-0.255976	0.797969	0.902538	NS	protein translocase subunit SecF	WP_000046637.1	323	P0AG93	SECF_ECOLI	424961	425929	969	+	Protein Homology	CDS	BW25113_RS02115	secF	COORDINATES: similar to AA sequence:RefSeq:NP_308487.1	WP_000046637.1	NA	NA	NA
414	yajD	82	97	96	204	148	231	134.966	0.644553	0.276024	2.33514	0.0195362	0.0758863	NS	HNH nuclease YajD	WP_000974813.1	115	P0AAQ2	YAJD_ECOLI	426061	426405	345	+	Protein Homology	CDS	BW25113_RS02120	yajD	COORDINATES: similar to AA sequence:RefSeq:NP_308490.1	WP_000974813.1	NA	NA	NA
415	tsx	1011	3489	1506	121	135	149	1216.23	-4.32469	0.453446	-9.53739	1.46469e-21	4.87939e-20	DO	nucleoside-specific channel-forming protein Tsx	WP_001295328.1	294	P0A927	TSX_ECOLI	426588	427469	882	-	Protein Homology	CDS	BW25113_RS02130	tsx	COORDINATES: similar to AA sequence:RefSeq:NP_308491.1	WP_001295328.1	NA	NA	NA
416	yajI	30	34	38	33	50	73	41.494	0.171824	0.383432	0.44812	0.654067	0.810572	NS	DUF3251 domain-containing protein	WP_001326929.1	179	P46122	YAJI_ECOLI	427771	428307	537	-	Protein Homology	CDS	BW25113_RS02135	yajI	COORDINATES: similar to AA sequence:RefSeq:NP_414946.4	WP_001326929.1	NA	NA	NA
417	nrdR	202	188	142	309	241	317	225.015	0.273627	0.271166	1.00908	0.312939	0.527062	NS	transcriptional regulator NrdR	WP_000543535.1	149	P0A8D0	NRDR_ECOLI	428458	428904	447	+	Protein Homology	CDS	BW25113_RS02140	nrdR	COORDINATES: similar to AA sequence:RefSeq:WP_017458860.1	WP_000543535.1	NA	NA	NA
418	ribD	374	401	257	686	455	781	468.28	0.451561	0.299475	1.50784	0.131595	0.299537	NS	bifunctional diaminohydroxyphosphoribosylaminopyrimidine deaminase/5-amino-6-(5-phosphoribosylamino)uracil reductase RibD	WP_001150457.1	367	P25539	RIBD_ECOLI	428911	430011	1101	+	Protein Homology	CDS	BW25113_RS02145	ribD	COORDINATES: similar to AA sequence:RefSeq:NP_414948.1	WP_001150457.1	NA	NA	NA
419	ribE	254	224	201	398	285	444	289.041	0.292478	0.258896	1.12971	0.258598	0.466739	NS	6,7-dimethyl-8-ribityllumazine synthase	WP_001021161.1	156	P61714	RISB_ECOLI	430103	430570	468	+	Protein Homology	CDS	BW25113_RS02150	ribE	COORDINATES: similar to AA sequence:RefSeq:WP_006818760.1	WP_001021161.1	NA	NA	NA
420	nusB	208	207	178	423	247	428	268.209	0.446238	0.284849	1.56658	0.117213	0.278176	NS	transcription antitermination factor NusB	WP_000801125.1	139	P0A780	NUSB_ECOLI	430593	431009	417	+	Protein Homology	CDS	BW25113_RS02155	nusB	COORDINATES: similar to AA sequence:RefSeq:NP_308496.1	WP_000801125.1	NA	NA	NA
421	thiL	50	66	36	109	84	91	69.8164	0.477751	0.350053	1.36479	0.172318	0.356516	NS	thiamine-phosphate kinase	WP_000742109.1	325	P0AGG0	THIL_ECOLI	431090	432064	975	+	Protein Homology	CDS	BW25113_RS02160	thiL	COORDINATES: similar to AA sequence:RefSeq:NP_414951.1	WP_000742109.1	NA	NA	NA
422	pgpA	406	342	361	516	468	478	421.662	-0.0184044	0.243129	-0.0756981	0.939659	0.97222	NS	phosphatidylglycerophosphatase A	WP_000154044.1	172	P18200	PGPA_ECOLI	432045	432560	516	+	Protein Homology	CDS	BW25113_RS02165	pgpA	COORDINATES: similar to AA sequence:RefSeq:NP_414952.1	WP_000154044.1	NA	NA	NA
423	yajO	3090	2705	3091	1388	2679	2195	2604.04	-0.910534	0.327918	-2.77671	0.00549117	0.0275681	NS	1-deoxyxylulose-5-phosphate synthase YajO	WP_001199800.1	324	P77735	YAJO_ECOLI	432620	433591	972	-	Protein Homology	CDS	BW25113_RS02170	yajO	COORDINATES: similar to AA sequence:RefSeq:NP_414953.2	WP_001199800.1	NA	NA	NA
424	dxs	537	505	492	419	438	547	493.089	-0.557701	0.227893	-2.44721	0.0143968	0.0593847	NS	1-deoxy-D-xylulose-5-phosphate synthase	WP_000006797.1	620	P77488	DXS_ECOLI	433774	435633	1860	-	Protein Homology	CDS	BW25113_RS02175	dxs	COORDINATES: similar to AA sequence:RefSeq:NP_414954.1	WP_000006797.1	NA	NA	NA
425	ispA	346	496	311	278	200	316	333.359	-0.981768	0.301577	-3.25545	0.00113213	0.00726405	NS	(2E,6E)-farnesyl diphosphate synthase	WP_000347217.1	299	P22939	ISPA_ECOLI	435661	436557	897	-	Protein Homology	CDS	BW25113_RS02180	ispA	COORDINATES: similar to AA sequence:RefSeq:NP_414955.1	WP_000347217.1	NA	NA	NA
426	xseB	116	163	115	81	45	96	106.633	-1.28064	0.342123	-3.74323	0.000181673	0.00139756	DO	exodeoxyribonuclease VII small subunit	WP_001124935.1	80	P0A8G9	EX7S_ECOLI	436560	436799	240	-	Protein Homology	CDS	BW25113_RS02185	xseB	COORDINATES: similar to AA sequence:RefSeq:NP_308503.1	WP_001124935.1	NA	NA	NA
427	thiI	162	167	117	357	167	346	207.469	0.514563	0.343637	1.4974	0.134288	0.30354	NS	tRNA 4-thiouridine(8) synthase ThiI	WP_000668662.1	482	P77718	THII_ECOLI	437005	438450	1446	+	Protein Homology	CDS	BW25113_RS02190	thiI	COORDINATES: similar to AA sequence:RefSeq:WP_014168857.1	WP_000668662.1	NA	NA	NA
428	yajL	263	292	213	381	363	426	313.942	0.179711	0.256793	0.69983	0.484033	0.683454	NS	protein deglycase YajL	WP_001276305.1	196	Q46948	YAJL_ECOLI	438510	439097	588	-	Protein Homology	CDS	BW25113_RS02195	yajL	COORDINATES: similar to AA sequence:RefSeq:NP_414958.4	WP_001276305.1	NA	NA	NA
429	panE	346	329	308	411	472	575	395.44	0.139357	0.243638	0.571983	0.567334	0.750496	NS	2-dehydropantoate 2-reductase	WP_000705865.1	303	P0A9J4	PANE_ECOLI	439063	439971	909	-	Protein Homology	CDS	BW25113_RS02200	panE	COORDINATES: similar to AA sequence:RefSeq:NP_414959.1	WP_000705865.1	NA	NA	NA
430	yajQ	413	648	574	816	1233	1039	759.156	0.505949	0.322961	1.5666	0.117209	0.278176	NS	nucleotide binding protein YajQ	WP_001138904.1	163	P0A8E7	YAJQ_ECOLI	440139	440627	489	+	Protein Homology	CDS	BW25113_RS02205	yajQ	COORDINATES: similar to AA sequence:RefSeq:NP_414960.2	WP_001138904.1	NA	NA	NA
431	yajR	37	34	37	41	31	58	38.8673	-0.177292	0.351821	-0.503926	0.614313	0.784047	NS	MFS transporter	WP_001000963.1	454	P77726	YAJR_ECOLI	440761	442122	1362	-	Protein Homology	CDS	BW25113_RS02210	yajR	COORDINATES: similar to AA sequence:RefSeq:NP_414961.4	WP_001000963.1	NA	NA	NA
432	cyoE	881	1681	635	1584	1235	1761	1263.77	0.0754912	0.387946	0.194592	0.845712	0.926301	NS	heme o synthase	WP_000971336.1	296	P0AEA5	CYOE_ECOLI	442274	443161	888	-	Protein Homology	CDS	BW25113_RS02215	cyoE	COORDINATES: similar to AA sequence:RefSeq:NP_308509.1	WP_000971336.1	NA	NA	NA
433	cyoD	181	653	172	535	419	612	415.848	0.188613	0.504185	0.374094	0.708334	0.849698	NS	cytochrome o ubiquinol oxidase subunit IV	WP_000019869.1	109	P0ABJ6	CYOD_ECOLI	443176	443502	327	-	Protein Homology	CDS	BW25113_RS02220	cyoD	COORDINATES: similar to AA sequence:RefSeq:NP_308510.1	WP_000019869.1	NA	NA	NA
434	cyoC	206	743	205	721	456	808	502.031	0.324414	0.506149	0.640945	0.521558	0.717622	NS	cytochrome o ubiquinol oxidase subunit III	WP_000179819.1	204	P0ABJ3	CYOC_ECOLI	443505	444116	612	-	Protein Homology	CDS	BW25113_RS02225	cyoC	COORDINATES: similar to AA sequence:RefSeq:NP_414964.1	WP_000179819.1	NA	NA	NA
435	cyoB	825	2890	700	1951	1603	2778	1741.91	0.0591363	0.514313	0.114981	0.90846	0.957928	NS	cytochrome o ubiquinol oxidase subunit I	WP_000467180.1	663	P0ABI8	CYOB_ECOLI	444109	446097	1989	-	Protein Homology	CDS	BW25113_RS02230	cyoB	COORDINATES: similar to AA sequence:RefSeq:WP_002444673.1	WP_000467180.1	NA	NA	NA
436	cyoA	401	1483	407	745	883	1475	877.52	-0.0253507	0.517422	-0.0489943	0.960924	0.981338	NS	cytochrome o ubiquinol oxidase subunit II	WP_001239436.1	315	P0ABJ1	CYOA_ECOLI	446122	447066	945	-	Protein Homology	CDS	BW25113_RS02235	cyoA	COORDINATES: similar to AA sequence:RefSeq:NP_414966.1	WP_001239436.1	NA	NA	NA
437	ampG	15	21	20	28	27	29	22.749	0.16033	0.408399	0.392582	0.694628	0.840153	NS	muropeptide MFS transporter AmpG	WP_000098429.1	491	P0AE16	AMPG_ECOLI	447529	449001	1473	-	Protein Homology	CDS	BW25113_RS02240	ampG	COORDINATES: similar to AA sequence:RefSeq:NP_308514.1	WP_000098429.1	NA	NA	NA
438	yajG	37	49	55	110	115	129	77.5332	0.902765	0.310371	2.90867	0.00362974	0.0194129	NS	lipoprotein	WP_001295326.1	192	P0ADA5	YAJG_ECOLI	449048	449623	576	-	Protein Homology	CDS	BW25113_RS02245	yajG	COORDINATES: similar to AA sequence:RefSeq:NP_414968.4	WP_001295326.1	NA	NA	NA
439	bolA	1085	681	1060	434	2359	1062	1111.48	0.0839098	0.545761	0.153748	0.877808	0.941363	NS	transcriptional regulator BolA	WP_000973448.1	105	P0ABE2	BOLA_ECOLI	449928	450242	315	+	Protein Homology	CDS	BW25113_RS02250	bolA	COORDINATES: similar to AA sequence:RefSeq:NP_414969.4	WP_000973448.1	NA	NA	NA
440	tig	432	617	441	811	772	1147	671.173	0.430441	0.276915	1.55442	0.120084	0.28322	NS	trigger factor	WP_001198386.1	432	P0A850	TIG_ECOLI	450589	451884	1296	+	Protein Homology	CDS	BW25113_RS02260	tig	COORDINATES: similar to AA sequence:RefSeq:WP_001716227.1	WP_001198386.1	NA	NA	NA
441	clpP	1339	1705	2197	2231	2225	2724	2024.75	0.0251843	0.275308	0.091477	0.927114	0.965938	NS	ATP-dependent Clp endopeptidase proteolytic subunit ClpP	WP_000122253.1	207	P0A6G7	CLPP_ECOLI	452133	452753	621	+	Protein Homology	CDS	BW25113_RS02265	clpP	COORDINATES: similar to AA sequence:RefSeq:WP_006809880.1	WP_000122253.1	NA	NA	NA
442	clpX	6045	4915	6395	5982	6889	8257	6323.29	-0.142609	0.242996	-0.58688	0.557284	0.743109	NS	ATP-dependent protease ATP-binding subunit ClpX	WP_000130305.1	424	P0A6H1	CLPX_ECOLI	452882	454153	1272	+	Protein Homology	CDS	BW25113_RS02270	clpX	COORDINATES: similar to AA sequence:RefSeq:WP_001396736.1	WP_000130305.1	NA	NA	NA
443	lon	3147	3727	5140	4800	3522	5247	4217.91	-0.261261	0.283429	-0.921785	0.356641	0.568283	NS	endopeptidase La	WP_001295325.1	784	P0A9M0	LON_ECOLI	454344	456695	2352	+	Protein Homology	CDS	BW25113_RS02275	lon	COORDINATES: similar to AA sequence:RefSeq:WP_001469947.1	WP_001295325.1	NA	NA	NA
444	hupB	1087	1465	1161	712	655	716	1009.88	-1.25832	0.254352	-4.94713	7.53152e-07	8.91759e-06	DO	DNA-binding protein HU-beta	WP_001043542.1	90	P0ACF4	DBHB_ECOLI	456907	457176	270	+	Protein Homology	CDS	BW25113_RS02280	hupB	COORDINATES: similar to AA sequence:RefSeq:WP_016535194.1	WP_001043542.1	NA	NA	NA
445	ppiD	1126	1838	1002	2245	1539	2485	1646.12	0.214231	0.326976	0.655189	0.512346	0.708667	NS	peptidylprolyl isomerase	WP_000969372.1	623	P0ADY1	PPID_ECOLI	457371	459239	1869	+	Protein Homology	CDS	BW25113_RS02285	ppiD	COORDINATES: similar to AA sequence:RefSeq:NP_414975.1	WP_000969372.1	NA	NA	NA
446	ybaV	6	21	19	9	9	12	13.0962	-1.05323	0.576373	-1.82735	0.0676472	0.191448	NS	helix-hairpin-helix domain-containing protein	WP_000680312.1	123	P0AAR8	YBAV_ECOLI	459393	459761	369	+	Protein Homology	CDS	BW25113_RS02290	ybaV	COORDINATES: similar to AA sequence:RefSeq:NP_414976.1	WP_000680312.1	NA	NA	NA
447	fadM	238	100	321	45	77	77	154.022	-2.14073	0.449404	-4.7635	1.90267e-06	2.11881e-05	DO	long-chain acyl-CoA thioesterase FadM	WP_001194534.1	132	P77712	FADM_ECOLI	459858	460253	396	+	Protein Homology	CDS	BW25113_RS02295	fadM	COORDINATES: similar to AA sequence:RefSeq:NP_414977.1	WP_001194534.1	NA	NA	NA
448	queC	456	891	518	283	236	311	476.407	-1.60548	0.335596	-4.78397	1.71865e-06	1.92479e-05	DO	7-cyano-7-deazaguanine synthase QueC	WP_000817220.1	231	P77756	QUEC_ECOLI	460311	461003	693	-	Protein Homology	CDS	BW25113_RS02300	queC	COORDINATES: similar to AA sequence:RefSeq:NP_414978.1	WP_000817220.1	NA	NA	NA
449	ybaE	999	3003	1320	92	53	61	1055.38	-5.12282	0.459492	-11.1489	7.25101e-29	3.03231e-27	DO	SgrR family transcriptional regulator	WP_001238234.1	566	P46890	YBAE_ECOLI	461071	462768	1698	-	Protein Homology	CDS	BW25113_RS02305	ybaE	COORDINATES: similar to AA sequence:RefSeq:NP_414979.1	WP_001238234.1	NA	NA	NA
450	cof	92	108	96	144	135	167	120.15	0.161487	0.264966	0.609462	0.542218	0.732964	NS	HMP-PP phosphatase	WP_001336137.1	272	P46891	COF_ECOLI	462868	463683	816	+	Protein Homology	CDS	BW25113_RS02310	cof	COORDINATES: similar to AA sequence:RefSeq:NP_414980.2	WP_001336137.1	NA	NA	NA
451	decR	61	34	49	74	62	76	57.6633	0.133736	0.337182	0.39663	0.691641	0.838113	NS	DNA-binding transcriptional regulator DecR	WP_000884589.1	152	P0ACJ5	DECR_ECOLI	463839	464294	456	+	Protein Homology	CDS	BW25113_RS02315	decR	COORDINATES: similar to AA sequence:RefSeq:NP_308528.2	WP_000884589.1	NA	NA	NA
452	mdlA	99	75	65	146	110	172	106.094	0.402618	0.302178	1.33239	0.182733	0.371227	NS	SmdA family multidrug ABC transporter permease/ATP-binding protein	WP_001235649.1	590	P77265	MDLA_ECOLI	464327	466096	1770	+	Protein Homology	CDS	BW25113_RS02320	mdlA	COORDINATES: similar to AA sequence:RefSeq:NP_414982.1	WP_001235649.1	NA	NA	NA
453	mdlB	63	70	33	98	64	112	70.3782	0.27725	0.377204	0.735014	0.462331	0.66657	NS	SmdB family multidrug efflux ABC transporter permease/ATP-binding protein	WP_001256201.1	593	P0AAG5	MDLB_ECOLI	466092	467870	1779	+	Protein Homology	CDS	BW25113_RS02325	mdlB	COORDINATES: similar to AA sequence:RefSeq:NP_308530.1	WP_001256201.1	NA	NA	NA
454	glnK	2	4	1	7	5	7	4.04255	1.00567	0.864121	1.16381	0.244503	NA	NS	P-II family nitrogen regulator	WP_000780338.1	112	P0AC55	GLNK_ECOLI	468054	468389	336	+	Protein Homology	CDS	BW25113_RS02330	glnK	COORDINATES: similar to AA sequence:RefSeq:NP_308531.1	WP_000780338.1	NA	NA	NA
455	amtB	73	63	43	96	68	95	70.9952	0.100421	0.332324	0.302178	0.762517	0.880934	NS	ammonium transporter AmtB	WP_000685029.1	428	P69681	AMTB_ECOLI	468422	469705	1284	+	Protein Homology	CDS	BW25113_RS02335	amtB	COORDINATES: similar to AA sequence:RefSeq:NP_308532.1	WP_000685029.1	NA	NA	NA
456	tesB	385	265	365	167	283	317	303.155	-0.827802	0.328525	-2.51975	0.0117438	0.0503433	NS	acyl-CoA thioesterase II	WP_000075876.1	286	P0AGG2	TESB_ECOLI	469760	470617	858	-	Protein Homology	CDS	BW25113_RS02340	tesB	COORDINATES: similar to AA sequence:RefSeq:NP_308533.1	WP_000075876.1	NA	NA	NA
457	ybaY	1387	710	1297	873	2953	2385	1544.74	0.471111	0.467127	1.00853	0.313201	0.527212	NS	YbaY family lipoprotein	WP_000779842.1	190	P77717	YBAY_ECOLI	470835	471404	570	+	Protein Homology	CDS	BW25113_RS02345	ybaY	COORDINATES: similar to AA sequence:RefSeq:NP_414987.3	WP_000779842.1	NA	NA	NA
458	RS02350	74	106	97	132	87	116	100.727	-0.157347	0.310882	-0.506131	0.612765	0.783598	NS	MGMT family protein	WP_000409911.1	103	not found	not found	471441	471749	309	-	Protein Homology	CDS	BW25113_RS02350	NA	COORDINATES: similar to AA sequence:RefSeq:NP_706349.2	WP_000409911.1	NA	NA	NA
459	ybaA	350	202	358	227	643	447	365.228	0.141113	0.436659	0.323166	0.74657	0.870592	NS	DUF1428 domain-containing protein	WP_000878140.1	117	P0AAQ6	YBAA_ECOLI	472128	472478	351	+	Protein Homology	CDS	BW25113_RS02355	ybaA	COORDINATES: similar to AA sequence:RefSeq:NP_308536.1	WP_000878140.1	NA	NA	NA
460	pdeB	331	169	355	263	277	278	280.301	-0.476325	0.339498	-1.40303	0.160608	0.340395	NS	cyclic-guanylate-specific phosphodiesterase PdeB	WP_001310610.1	516	>1 matches >1 columns	>1 matches >1 columns	472526	474073	1548	-	Protein Homology	CDS	BW25113_RS02360	pdeB	COORDINATES: similar to AA sequence:RefSeq:NP_414990.2	WP_001310610.1	NA	NA	NA
461	ylaC	181	250	206	231	171	401	233.552	-0.131582	0.333109	-0.395011	0.692834	0.838633	NS	YlaC family protein	WP_000136192.1	156	P0AAS0	YLAC_ECOLI	474240	474707	468	-	Protein Homology	CDS	BW25113_RS02365	ylaC	COORDINATES: similar to AA sequence:RefSeq:NP_308538.2	WP_000136192.1	NA	NA	NA
462	maa	72	71	126	149	209	224	134.545	0.69224	0.348859	1.9843	0.0472226	0.14721	NS	maltose O-acetyltransferase	WP_000102564.1	183	P77791	MAA_ECOLI	474826	475374	549	-	Protein Homology	CDS	BW25113_RS02370	maa	COORDINATES: similar to AA sequence:RefSeq:NP_414992.1	WP_000102564.1	NA	NA	NA
463	hha	90	99	169	270	443	392	227.535	1.21568	0.366992	3.31254	0.000924517	0.00611831	UP	hemolysin expression modulator Hha	WP_001291435.1	72	P0ACE3	HHA_ECOLI	475549	475764	216	-	Protein Homology	CDS	BW25113_RS02375	hha	COORDINATES: similar to AA sequence:RefSeq:NP_308540.1	WP_001291435.1	NA	NA	NA
464	tomB	245	148	324	360	640	498	353.599	0.663751	0.386477	1.71744	0.0858984	0.226167	NS	Hha toxicity modulator TomB	WP_000344800.1	124	P0AAR0	TOMB_ECOLI	475793	476164	372	-	Protein Homology	CDS	BW25113_RS02380	tomB	COORDINATES: similar to AA sequence:RefSeq:WP_001741190.1	WP_000344800.1	NA	NA	NA
465	acrB	1162	1743	1110	2178	2110	2673	1759.71	0.359244	0.283592	1.26677	0.205239	0.40139	NS	efflux RND transporter permease AcrB	WP_001132469.1	1049	>1 matches >1 columns	>1 matches >1 columns	476713	479859	3147	-	Protein Homology	CDS	BW25113_RS02385	acrB	COORDINATES: similar to AA sequence:RefSeq:NP_414995.1	WP_001132469.1	NA	NA	NA
466	acrA	513	626	712	1045	1086	1455	862.49	0.519062	0.255965	2.02786	0.0425743	0.136861	NS	multidrug efflux RND transporter periplasmic adaptor subunit AcrA	WP_001295324.1	397	P0AE06	ACRA_ECOLI	479885	481075	1191	-	Protein Homology	CDS	BW25113_RS02390	acrA	COORDINATES: similar to AA sequence:RefSeq:NP_308543.1	WP_001295324.1	NA	NA	NA
467	acrR	64	96	113	165	147	174	121.576	0.404717	0.312654	1.29446	0.195507	0.387968	NS	multidrug efflux transporter transcriptional repressor AcrR	WP_000101737.1	215	P0ACS9	ACRR_ECOLI	481217	481861	645	+	Protein Homology	CDS	BW25113_RS02395	acrR	COORDINATES: similar to AA sequence:RefSeq:NP_414997.1	WP_000101737.1	NA	NA	NA
468	mscK	122	249	146	463	322	541	286.078	0.909628	0.351988	2.58426	0.00975889	0.0436927	NS	mechanosensitive channel MscK	WP_000177732.1	1120	P77338	MSCK_ECOLI	481992	485351	3360	+	Protein Homology	CDS	BW25113_RS02400	mscK	COORDINATES: similar to AA sequence:RefSeq:NP_414998.1	WP_000177732.1	NA	NA	NA
469	rsmS	15	5	7	23	17	18	13.4501	0.68595	0.545942	1.25645	0.208952	0.406629	NS	pleiotropic regulatory protein RsmS	WP_000051153.1	53	not found	not found	485569	485727	159	-	Protein Homology	CDS	BW25113_RS02410	rsmS	COORDINATES: similar to AA sequence:RefSeq:NP_414999.1	WP_000051153.1	NA	NA	NA
470	priC	61	57	50	81	71	76	64.7847	0.018746	0.304103	0.0616436	0.950847	0.977452	NS	primosomal replication protein N''	WP_000844874.1	175	P23862	PRIC_ECOLI	485744	486268	525	-	Protein Homology	CDS	BW25113_RS02415	priC	COORDINATES: similar to AA sequence:RefSeq:NP_415000.1	WP_000844874.1	NA	NA	NA
471	ybaN	289	360	267	393	337	560	356.979	0.046644	0.274455	0.169951	0.865049	0.935588	NS	DUF454 family protein	WP_001188905.1	125	P0AAR5	YBAN_ECOLI	486338	486712	375	+	Protein Homology	CDS	BW25113_RS02420	ybaN	COORDINATES: similar to AA sequence:RefSeq:NP_308548.1	WP_001188905.1	NA	NA	NA
472	apt	172	285	174	462	310	640	318.373	0.702646	0.341604	2.0569	0.0396959	0.129713	NS	adenine phosphoribosyltransferase	WP_000127356.1	183	P69503	APT_ECOLI	486868	487416	549	+	Protein Homology	CDS	BW25113_RS02425	apt	COORDINATES: similar to AA sequence:RefSeq:WP_005125198.1	WP_000127356.1	NA	NA	NA
473	dnaX	518	681	375	1113	735	1160	726.845	0.491508	0.317139	1.54982	0.121185	0.284745	NS	DNA polymerase III subunit gamma/tau	WP_000122013.1	643	P06710	DPO3X_ECOLI	487548	489476	1929	+	Protein Homology	CDS	BW25113_RS02430	dnaX	COORDINATES: similar to AA sequence:RefSeq:NP_415003.1	WP_000122013.1	NA	NA	NA
474	ybaB	252	283	159	429	393	487	319.279	0.484244	0.302609	1.60023	0.109548	0.2668	NS	YbaB/EbfC family nucleoid-associated protein	WP_000467098.1	109	P0A8B5	YBAB_ECOLI	489532	489858	327	+	Protein Homology	CDS	BW25113_RS02435	ybaB	COORDINATES: similar to AA sequence:RefSeq:WP_001364632.1	WP_000467098.1	NA	NA	NA
475	recR	251	243	194	414	289	433	292.408	0.286476	0.26573	1.07807	0.281003	0.490289	NS	recombination mediator RecR	WP_001195025.1	201	P0A7H6	RECR_ECOLI	489861	490463	603	+	Protein Homology	CDS	BW25113_RS02440	recR	COORDINATES: similar to AA sequence:RefSeq:NP_308552.1	WP_001195025.1	NA	NA	NA
476	htpG	2579	4353	6456	2427	1264	2314	3409.35	-1.60145	0.390751	-4.0984	4.1602e-05	0.000372406	DO	molecular chaperone HtpG	WP_000678201.1	624	P0A6Z3	HTPG_ECOLI	490576	492447	1872	+	Protein Homology	CDS	BW25113_RS02445	htpG	COORDINATES: similar to AA sequence:RefSeq:WP_003903109.1	WP_000678201.1	NA	NA	NA
477	adk	313	432	313	784	401	844	487.026	0.485222	0.327515	1.48152	0.138467	0.310681	NS	adenylate kinase	WP_001220233.1	214	P69441	KAD_ECOLI	492631	493272	642	+	Protein Homology	CDS	BW25113_RS02450	adk	COORDINATES: similar to AA sequence:RefSeq:WP_007706188.1	WP_001220233.1	NA	NA	NA
478	hemH	52	38	77	51	95	89	65.624	0.0793088	0.402592	0.196996	0.843831	0.925272	NS	ferrochelatase	WP_001250103.1	320	P23871	HEMH_ECOLI	493511	494470	960	+	Protein Homology	CDS	BW25113_RS02455	hemH	COORDINATES: similar to AA sequence:RefSeq:NP_415008.1	WP_001250103.1	NA	NA	NA
479	aes	56	82	60	36	50	44	56.7204	-1.02512	0.354728	-2.88988	0.00385388	0.020335	DO	acetyl esterase	WP_000801813.1	319	P23872	AES_ECOLI	494473	495429	957	-	Protein Homology	CDS	BW25113_RS02460	aes	COORDINATES: similar to AA sequence:RefSeq:NP_415009.1	WP_000801813.1	NA	NA	NA
480	gsk	147	120	108	340	230	338	200.279	0.841586	0.279156	3.01475	0.00257191	0.014589	NS	inosine/guanosine kinase	WP_000671574.1	434	P0AEW6	INGK_ECOLI	495581	496882	1302	+	Protein Homology	CDS	BW25113_RS02465	gsk	COORDINATES: similar to AA sequence:RefSeq:NP_308557.1	WP_000671574.1	NA	NA	NA
481	ybaL	614	394	460	412	622	667	523.309	-0.207633	0.311095	-0.667426	0.5045	0.701021	NS	Kef family K(+) transporter	WP_000546237.1	558	P39830	YBAL_ECOLI	497021	498694	1674	-	Protein Homology	CDS	BW25113_RS02470	ybaL	COORDINATES: similar to AA sequence:RefSeq:NP_415011.1	WP_000546237.1	NA	NA	NA
482	fsr	64	97	62	191	224	248	137.442	1.14437	0.314481	3.63891	0.000273795	0.00204229	UP	fosmidomycin MFS transporter	WP_001251608.1	406	P52067	FSR_ECOLI	498935	500152	1218	-	Protein Homology	CDS	BW25113_RS02475	fsr	COORDINATES: similar to AA sequence:RefSeq:NP_415012.1	WP_001251608.1	NA	NA	NA
483	ushA	432	509	429	351	512	498	457.749	-0.42834	0.284476	-1.50572	0.13214	0.300429	NS	bifunctional UDP-sugar hydrolase/5'-nucleotidase	WP_000771748.1	550	P07024	USHA_ECOLI	500370	502019	1650	+	Protein Homology	CDS	BW25113_RS02480	ushA	COORDINATES: similar to AA sequence:RefSeq:NP_415013.1	WP_000771748.1	NA	NA	NA
484	ybaK	70	59	65	98	88	101	78.0541	0.140982	0.28515	0.494413	0.621014	0.789779	NS	Cys-tRNA(Pro)/Cys-tRNA(Cys) deacylase YbaK	WP_000186631.1	159	P0AAR3	YBAK_ECOLI	502062	502538	477	-	Protein Homology	CDS	BW25113_RS02485	ybaK	COORDINATES: similar to AA sequence:RefSeq:WP_006818871.1	WP_000186631.1	NA	NA	NA
485	ybaP	78	69	76	143	105	152	99.2806	0.409182	0.278241	1.4706	0.141399	0.314388	NS	TraB/GumN family protein	WP_000365173.1	264	P77301	YBAP_ECOLI	502745	503536	792	-	Protein Homology	CDS	BW25113_RS02490	ybaP	COORDINATES: similar to AA sequence:RefSeq:NP_415015.1	WP_000365173.1	NA	NA	NA
486	ybaQ	124	180	174	413	319	386	250.962	0.797774	0.281977	2.82921	0.00466629	0.0238223	NS	HigA family addiction module antitoxin	WP_000806442.1	113	P0A9T6	YBAQ_ECOLI	503674	504012	339	+	Protein Homology	CDS	BW25113_RS02495	ybaQ	COORDINATES: similar to AA sequence:RefSeq:NP_415016.4	WP_000806442.1	NA	NA	NA
487	copA	529	550	306	843	934	1055	669.476	0.605239	0.311745	1.94146	0.0522029	0.159453	NS	copper-exporting P-type ATPase CopA	WP_000083955.1	834	Q59385	COPA_ECOLI	504334	506835	2502	-	Protein Homology	CDS	BW25113_RS02500	copA	COORDINATES: similar to AA sequence:RefSeq:NP_415017.1	WP_000083955.1	NA	NA	NA
488	glsA	420	137	261	90	407	195	258.115	-0.606889	0.567411	-1.06958	0.28481	0.495174	NS	glutaminase A	WP_000883034.1	310	P77454	GLSA1_ECOLI	507097	508026	930	+	Protein Homology	CDS	BW25113_RS02505	glsA	COORDINATES: similar to AA sequence:RefSeq:NP_415018.1	WP_000883034.1	NA	NA	NA
489	ybaT	460	108	269	87	342	183	249.262	-0.822537	0.581346	-1.41488	0.157102	0.336917	NS	APC family permease	WP_000982172.1	430	P77400	YBAT_ECOLI	508032	509321	1290	+	Protein Homology	CDS	BW25113_RS02510	ybaT	COORDINATES: similar to AA sequence:RefSeq:NP_415019.1	WP_000982172.1	NA	NA	NA
490	RS26070	6	8	19	4	28	13	12.9792	0.069443	0.722182	0.0961571	0.923396	0.964605	NS	hypothetical protein	NA	32	not found	not found	509355	509449	95	+	Protein Homology	CDS	BW25113_RS26070	NA	COORDINATES: similar to AA sequence:RefSeq:NP_308571.1	NA	TRUE	TRUE	frameshifted; incomplete; partial in the middle of a contig; missing N-terminus
491	cueR	138	111	89	179	185	198	145.034	0.312458	0.289549	1.07912	0.280533	0.490123	NS	Cu(I)-responsive transcriptional regulator	WP_001026747.1	135	P0A9G4	CUER_ECOLI	509449	509853	405	+	Protein Homology	CDS	BW25113_RS02515	cueR	COORDINATES: similar to AA sequence:RefSeq:NP_415020.1	WP_001026747.1	NA	NA	NA
492	ybbJ	127	53	56	101	120	128	94.8859	0.147404	0.398938	0.369491	0.711762	0.851569	NS	NfeD family protein	WP_000970323.1	152	P0AAS3	YBBJ_ECOLI	509860	510315	456	-	Protein Homology	CDS	BW25113_RS02520	ybbJ	COORDINATES: similar to AA sequence:RefSeq:NP_415021.2	WP_000970323.1	NA	NA	NA
493	qmcA	107	87	113	129	262	223	147.211	0.591559	0.359521	1.64541	0.0998854	0.250103	NS	SPFH/Band 7/PHB domain protein	WP_000904502.1	305	P0AA53	QMCA_ECOLI	510315	511229	915	-	Protein Homology	CDS	BW25113_RS02525	qmcA	COORDINATES: similar to AA sequence:RefSeq:NP_308579.1	WP_000904502.1	NA	NA	NA
494	fetA	11	21	24	47	46	52	31.4329	0.946109	0.406814	2.32566	0.0200369	0.0771747	NS	iron ABC transporter ATP-binding protein FetA	WP_001157540.1	225	P77279	FETA_ECOLI	511375	512049	675	+	Protein Homology	CDS	BW25113_RS02530	fetA	COORDINATES: similar to AA sequence:RefSeq:NP_415023.1	WP_001157540.1	NA	NA	NA
495	fetB	24	16	29	29	39	38	28.3757	0.20212	0.406091	0.497722	0.61868	0.78732	NS	iron export ABC transporter permease subunit FetB	WP_001295323.1	259	P77307	FETB_ECOLI	512039	512815	777	+	Protein Homology	CDS	BW25113_RS02535	fetB	COORDINATES: similar to AA sequence:RefSeq:NP_308581.2	WP_001295323.1	NA	NA	NA
496	cnoX	530	680	978	871	636	844	752.758	-0.326713	0.309175	-1.05673	0.290637	0.502143	NS	chaperedoxin	WP_001300573.1	284	P77395	CNOX_ECOLI	512884	513735	852	-	Protein Homology	CDS	BW25113_RS02540	cnoX	COORDINATES: similar to AA sequence:RefSeq:NP_415025.4	WP_001300573.1	NA	NA	NA
497	ybbO	111	110	88	204	210	286	158.28	0.744261	0.271967	2.73658	0.00620808	0.0305602	NS	NADP(+)-dependent aldehyde reductase	WP_000148959.1	269	P0AFP4	YBBO_ECOLI	513799	514605	807	-	Protein Homology	CDS	BW25113_RS02545	ybbO	COORDINATES: similar to AA sequence:RefSeq:NP_415026.1	WP_000148959.1	NA	NA	NA
498	tesA	96	109	90	232	223	279	160.857	0.884279	0.259507	3.40753	0.000655528	0.00448934	NS	multifunctional acyl-CoA thioesterase I/protease I/lysophospholipase L1	WP_001295836.1	207	P0ADA1	TESA_ECOLI	514598	515218	621	-	Protein Homology	CDS	BW25113_RS02550	tesA	COORDINATES: similar to AA sequence:RefSeq:YP_005225520.1	WP_001295836.1	NA	NA	NA
499	ybbA	65	52	36	97	87	101	69.9271	0.472422	0.3316	1.42467	0.154252	0.332793	NS	ABC transporter ATP-binding protein	WP_001110573.1	228	P0A9T8	YBBA_ECOLI	515189	515872	684	+	Protein Homology	CDS	BW25113_RS02555	ybbA	COORDINATES: similar to AA sequence:RefSeq:NP_415028.1	WP_001110573.1	NA	NA	NA
500	ybbP	113	66	63	135	145	185	112.217	0.513475	0.330732	1.55254	0.120533	0.283946	NS	ABC transporter permease	WP_000561872.1	804	P77504	YBBP_ECOLI	515872	518283	2412	+	Protein Homology	CDS	BW25113_RS02560	ybbP	COORDINATES: similar to AA sequence:RefSeq:NP_415029.1	WP_000561872.1	NA	NA	NA
501	rhsD	78	73	51	113	81	113	82.2173	0.170803	0.315261	0.541782	0.587969	0.764573	NS	rhs element protein RhsD	WP_000014739.1	1426	P16919	RHSD_ECOLI	518717	522994	4278	+	Protein Homology	CDS	BW25113_RS02565	rhsD	COORDINATES: similar to AA sequence:RefSeq:NP_415030.1	WP_000014739.1	NA	NA	NA
502	ybbC	2	6	1	19	13	12	8.07289	1.86901	0.735203	2.54217	0.0110166	0.0479054	UP	YbbC/YhhH family protein	WP_000877768.1	122	P33668	YBBC_ECOLI	523037	523402	366	+	Protein Homology	CDS	BW25113_RS02570	ybbC	COORDINATES: similar to AA sequence:RefSeq:NP_415031.1	WP_000877768.1	NA	NA	NA
503	RS02575	9	11	11	22	13	17	13.3405	0.317892	0.502245	0.632942	0.526772	0.721261	NS	RHS domain-containing protein	NA	235	not found	not found	523408	524112	705	+	Protein Homology	CDS	BW25113_RS02575	NA	COORDINATES: similar to AA sequence:RefSeq:NP_308587.2	NA	TRUE	TRUE	incomplete; partial in the middle of a contig; missing N-terminus
504	RS24960	1	2	0	0	3	0	1.05585	-0.340748	1.80371	-0.188915	0.850159	NA	NS	hypothetical protein	WP_001320180.1	86	not found	not found	524096	524353	258	+	Protein Homology	CDS	BW25113_RS24960	NA	COORDINATES: similar to AA sequence:RefSeq:NP_308588.1	WP_001320180.1	NA	NA	NA
505	RS25970	0	1	1	0	3	1	0.988342	0.617084	1.7435	0.353935	0.723388	NA	NS	hypothetical protein	WP_001297301.1	57	not found	not found	524413	524583	171	+	Protein Homology	CDS	BW25113_RS25970	NA	COORDINATES: similar to AA sequence:RefSeq:WP_001297301.1	WP_001297301.1	NA	NA	NA
506	ylbG	18	21	19	41	41	42	28.8771	0.674372	0.379905	1.7751	0.0758806	0.207	NS	helix-turn-helix domain-containing protein	NA	121	check length	check length	525110	525472	363	-	Protein Homology	CDS	BW25113_RS02585	ylbG	COORDINATES: similar to AA sequence:RefSeq:WP_014543172.1	NA	TRUE	TRUE	incomplete; partial in the middle of a contig; missing C-terminus
507	mnmH	38	44	24	69	27	59	42.0799	0.100614	0.43017	0.233892	0.815068	0.909462	NS	tRNA 2-selenouridine(34) synthase MnmH	WP_001157938.1	364	not found	not found	525591	526682	1092	-	Protein Homology	CDS	BW25113_RS02590	mnmH	COORDINATES: similar to AA sequence:RefSeq:NP_415036.1	WP_001157938.1	NA	NA	NA
508	allS	12	10	9	6	6	7	8.63906	-1.13352	0.594703	-1.90602	0.0566476	0.170116	NS	HTH-type transcriptional activator AllS	WP_000460145.1	308	P0ACR0	ALLS_ECOLI	526754	527677	924	-	Protein Homology	CDS	BW25113_RS02595	allS	COORDINATES: similar to AA sequence:RefSeq:NP_308592.1	WP_000460145.1	NA	NA	NA
509	allA	7	11	3	6	9	5	6.97152	-0.478256	0.701936	-0.681339	0.495657	0.692159	NS	ureidoglycolate lyase	WP_000776377.1	160	P77731	ALLA_ECOLI	527907	528386	480	+	Protein Homology	CDS	BW25113_RS02600	allA	COORDINATES: similar to AA sequence:RefSeq:NP_415038.1	WP_000776377.1	NA	NA	NA
510	allR	1186	792	1387	1138	1288	1271	1172.65	-0.277263	0.295275	-0.938997	0.347732	0.560449	NS	HTH-type transcriptional repressor AllR	WP_000141275.1	271	P0ACN4	ALLR_ECOLI	528467	529279	813	+	Protein Homology	CDS	BW25113_RS02605	allR	COORDINATES: similar to AA sequence:RefSeq:NP_308594.1	WP_000141275.1	NA	NA	NA
511	gcl	58	31	35	47	51	51	45.0292	-0.151563	0.371747	-0.407706	0.683489	0.832722	NS	glyoxylate carboligase	WP_001096881.1	593	P0AEP7	GCL_ECOLI	529372	531150	1779	+	Protein Homology	CDS	BW25113_RS02610	gcl	COORDINATES: similar to AA sequence:RefSeq:NP_308595.1	WP_001096881.1	NA	NA	NA
512	hyi	3	1	8	5	14	9	6.36971	0.825099	0.796937	1.03534	0.300511	0.513612	NS	hydroxypyruvate isomerase	WP_000943544.1	258	P30147	HYI_ECOLI	531166	531939	774	+	Protein Homology	CDS	BW25113_RS02615	hyi	COORDINATES: similar to AA sequence:RefSeq:NP_415041.1	WP_000943544.1	NA	NA	NA
513	glxR	3	1	3	4	7	5	3.65636	0.7846	0.895065	0.876585	0.380712	NA	NS	2-hydroxy-3-oxopropionate reductase	WP_000765839.1	292	P77161	GLXR_ECOLI	532042	532917	876	+	Protein Homology	CDS	BW25113_RS02620	glxR	COORDINATES: similar to AA sequence:RefSeq:NP_415042.1	WP_000765839.1	NA	NA	NA
514	ybbW	19	19	19	5	4	3	12.6509	-2.6685	0.599066	-4.45443	8.41177e-06	8.6336e-05	DO	putative allantoin permease	WP_000401100.1	484	P75712	ALLP_ECOLI	533089	534540	1452	+	Protein Homology	CDS	BW25113_RS02625	ybbW	COORDINATES: similar to AA sequence:RefSeq:NP_415044.4	WP_000401100.1	NA	NA	NA
515	allB	35	24	35	33	33	34	32.2766	-0.330302	0.370342	-0.891884	0.372455	0.582226	NS	allantoinase AllB	WP_000006900.1	453	P77671	ALLB_ECOLI	534603	535961	1359	+	Protein Homology	CDS	BW25113_RS02630	allB	COORDINATES: similar to AA sequence:RefSeq:NP_415045.1	WP_000006900.1	NA	NA	NA
516	ybbY	38	26	39	27	70	59	42.1693	0.189755	0.442529	0.428797	0.668071	0.821196	NS	uracil/xanthine transporter	WP_001302767.1	433	P77328	YBBY_ECOLI	536021	537319	1299	+	Protein Homology	CDS	BW25113_RS02635	ybbY	COORDINATES: similar to AA sequence:RefSeq:NP_308602.2	WP_001302767.1	NA	NA	NA
517	glxK	39	25	23	23	53	38	33.1833	-0.0121926	0.453539	-0.0268833	0.978553	0.990084	NS	glycerate 3-kinase	WP_001333621.1	381	P77364	GLXK2_ECOLI	537344	538486	1143	+	Protein Homology	CDS	BW25113_RS02640	glxK	COORDINATES: similar to AA sequence:RefSeq:NP_415047.1	WP_001333621.1	NA	NA	NA
518	allE	37	76	52	91	116	153	82.6838	0.686026	0.3705	1.85162	0.0640802	0.184948	NS	(S)-ureidoglycine aminohydrolase	WP_000540997.1	261	P75713	ALLE_ECOLI	538720	539502	783	-	Protein Homology	CDS	BW25113_RS02645	allE	COORDINATES: similar to AA sequence:RefSeq:NP_415048.1	WP_000540997.1	NA	NA	NA
519	allC	37	37	31	55	55	64	44.9092	0.301805	0.328315	0.919253	0.357963	0.569929	NS	allantoate deiminase	WP_001310618.1	411	P77425	ALLC_ECOLI	539516	540748	1233	-	Protein Homology	CDS	BW25113_RS02650	allC	COORDINATES: similar to AA sequence:RefSeq:NP_415049.1	WP_001310618.1	NA	NA	NA
520	allD	8	10	9	7	2	4	7.01217	-1.48746	0.689012	-2.15883	0.0308633	0.107652	NS	ureidoglycolate dehydrogenase	WP_000703900.1	349	P77555	ALLD_ECOLI	540773	541819	1047	-	Protein Homology	CDS	BW25113_RS02655	allD	COORDINATES: similar to AA sequence:RefSeq:NP_415050.1	WP_000703900.1	NA	NA	NA
521	fdrA	7	14	3	5	2	5	6.30084	-1.44881	0.779974	-1.85751	0.0632393	0.183329	NS	acyl-CoA synthetase FdrA	WP_000580829.1	555	Q47208	FDRA_ECOLI	542136	543800	1665	+	Protein Homology	CDS	BW25113_RS02660	fdrA	COORDINATES: similar to AA sequence:RefSeq:NP_415051.1	WP_000580829.1	NA	NA	NA
522	ylbE	8	16	11	10	7	9	10.4249	-0.860691	0.565598	-1.52174	0.128075	0.2943	NS	DUF1116 domain-containing protein	WP_000495367.1	419	P77129	YLBE_ECOLI	543813	545069	1257	+	Protein Homology	CDS	BW25113_RS02665	ylbE	COORDINATES: similar to AA sequence:RefSeq:YP_009029994.1	WP_000495367.1	NA	NA	NA
523	ylbF	15	12	4	10	8	10	9.92274	-0.575789	0.606743	-0.948984	0.342629	0.555183	NS	DUF2877 domain-containing protein	WP_000152519.1	271	P0AAS5	YLBF_ECOLI	545083	545895	813	+	Protein Homology	CDS	BW25113_RS02670	ylbF	COORDINATES: similar to AA sequence:RefSeq:NP_308609.1	WP_000152519.1	NA	NA	NA
524	ybcF	10	7	2	8	8	13	7.71202	0.169824	0.665863	0.255043	0.79869	0.902538	NS	carbamate kinase	WP_000855379.1	297	P37306	ARCC_ECOLI	545895	546785	891	+	Protein Homology	CDS	BW25113_RS02675	ybcF	COORDINATES: similar to AA sequence:RefSeq:NP_415054.1	WP_000855379.1	NA	NA	NA
525	purK	16	9	11	15	7	19	12.5615	-0.261069	0.535654	-0.487384	0.625986	0.792512	NS	5-(carboxyamino)imidazole ribonucleotide synthase	WP_000815571.1	355	P09029	PURK_ECOLI	546986	548050	1065	-	Protein Homology	CDS	BW25113_RS02680	purK	COORDINATES: similar to AA sequence:RefSeq:NP_415055.1	WP_000815571.1	NA	NA	NA
526	purE	6	3	4	6	6	12	5.82144	0.439243	0.711817	0.617073	0.537186	0.731052	NS	5-(carboxyamino)imidazole ribonucleotide mutase	WP_001295318.1	169	P0AG18	PURE_ECOLI	548050	548556	507	-	Protein Homology	CDS	BW25113_RS02685	purE	COORDINATES: similar to AA sequence:RefSeq:NP_308612.1	WP_001295318.1	NA	NA	NA
527	lpxH	37	30	24	57	55	61	42.1217	0.503273	0.347939	1.44644	0.148054	0.324053	NS	UDP-2,3-diacylglucosamine diphosphatase	WP_000212247.1	240	P43341	LPXH_ECOLI	548677	549396	720	-	Protein Homology	CDS	BW25113_RS02690	lpxH	COORDINATES: similar to AA sequence:RefSeq:NP_415057.1	WP_000212247.1	NA	NA	NA
528	ppiB	329	600	591	1182	1162	1485	835.318	0.898623	0.313218	2.86901	0.00411764	0.021439	NS	peptidylprolyl isomerase B	WP_000255997.1	164	P23869	PPIB_ECOLI	549402	549893	492	-	Protein Homology	CDS	BW25113_RS02695	ppiB	COORDINATES: similar to AA sequence:RefSeq:WP_017465360.1	WP_000255997.1	NA	NA	NA
529	cysS	88	166	105	313	241	391	202.088	0.948973	0.333789	2.84303	0.00446867	0.0229625	NS	cysteine--tRNA ligase	WP_000912385.1	461	P21888	SYC_ECOLI	550067	551449	1383	+	Protein Homology	CDS	BW25113_RS02700	cysS	COORDINATES: similar to AA sequence:RefSeq:WP_005125243.1	WP_000912385.1	NA	NA	NA
530	ybcI	10	8	7	16	8	14	10.1416	0.16866	0.559383	0.301511	0.763025	0.880934	NS	metal-dependent hydrolase	WP_001143542.1	173	P45570	YBCI_ECOLI	551491	552009	519	-	Protein Homology	CDS	BW25113_RS02705	ybcI	COORDINATES: similar to AA sequence:RefSeq:NP_415060.1	WP_001143542.1	NA	NA	NA
531	ybcJ	10	35	15	51	31	47	29.8292	0.661551	0.496131	1.33342	0.182394	0.370747	NS	ribosome-associated protein YbcJ	WP_000190288.1	70	P0AAS7	YBCJ_ECOLI	552120	552329	210	-	Protein Homology	CDS	BW25113_RS02710	ybcJ	COORDINATES: similar to AA sequence:RefSeq:NP_308617.2	WP_000190288.1	NA	NA	NA
532	folD	215	244	190	621	413	654	362.675	0.938374	0.270047	3.47485	0.000511136	0.00362032	NS	bifunctional methylenetetrahydrofolate dehydrogenase/methenyltetrahydrofolate cyclohydrolase FolD	WP_000729160.1	288	P24186	FOLD_ECOLI	552334	553197	864	-	Protein Homology	CDS	BW25113_RS02715	folD	COORDINATES: similar to AA sequence:RefSeq:NP_415062.1	WP_000729160.1	NA	NA	NA
533	sfmA	6	0	6	10	8	9	6.1322	0.752797	0.771746	0.975447	0.329338	0.540983	NS	type 1 fimbrial major subunit FimA	WP_000776555.1	180	P0ABW5	SFMA_ECOLI	553668	554207	540	+	Protein Homology	CDS	BW25113_RS02720	fimA	COORDINATES: similar to AA sequence:RefSeq:NP_308619.2	WP_000776555.1	NA	NA	NA
534	sfmC	1	1	3	1	3	4	2.0823	0.243176	1.14219	0.212903	0.831403	NA	NS	type 1 fimbria chaperone FimC	WP_000988364.1	230	P77249	SFMC_ECOLI	554430	555119	690	+	Protein Homology	CDS	BW25113_RS02725	fimC	COORDINATES: similar to AA sequence:RefSeq:NP_415064.1	WP_000988364.1	NA	NA	NA
535	sfmD	15	17	9	35	26	22	19.8446	0.603236	0.472019	1.27799	0.201253	0.395958	NS	fimbrial biogenesis usher protein	WP_001333622.1	867	P77468	SFMD_ECOLI	555153	557753	2601	+	Protein Homology	CDS	BW25113_RS02730	sfmD	COORDINATES: similar to AA sequence:RefSeq:NP_415065.1	WP_001333622.1	NA	NA	NA
536	sfmH	1	0	2	2	1	4	1.52413	0.763511	1.35996	0.561423	0.574509	NA	NS	type 1 fimbria D-mannose specific adhesin FimH	WP_001301128.1	325	P75715	SFMH_ECOLI	557798	558772	975	+	Protein Homology	CDS	BW25113_RS02735	fimH	COORDINATES: similar to AA sequence:RefSeq:WP_005122052.1	WP_001301128.1	NA	NA	NA
537	sfmF	2	1	5	2	3	3	2.66948	-0.420564	1.01487	-0.414401	0.678581	NA	NS	fimbria assembly protein	WP_001255230.1	171	P38052	SFMF_ECOLI	558786	559298	513	+	Protein Homology	CDS	BW25113_RS02740	sfmF	COORDINATES: similar to AA sequence:RefSeq:NP_415067.1	WP_001255230.1	NA	NA	NA
538	fimZ	1	3	2	7	1	2	2.57969	0.307711	1.09022	0.282245	0.777755	NA	NS	fimbria biosynthesis transcriptional regulator FimZ	WP_000805428.1	210	P0AEL8	FIMZ_ECOLI	559307	559936	630	-	Protein Homology	CDS	BW25113_RS02745	fimZ	COORDINATES: similar to AA sequence:RefSeq:NP_308624.1	WP_000805428.1	NA	NA	NA
539	intD	255	271	236	394	280	357	292.661	0.00727242	0.255323	0.0284832	0.977277	0.989103	NS	site-specific integrase	WP_001350488.1	387	P24218	INTD_ECOLI	560274	561434	1161	-	Protein Homology	CDS	BW25113_RS02755	intD	COORDINATES: similar to AA sequence:RefSeq:NP_415069.1	WP_001350488.1	NA	NA	NA
540	RS02760	5	7	5	16	7	6	7.44857	0.354968	0.677736	0.523756	0.600448	0.77618	NS	exonuclease	NA	92	not found	not found	561557	561832	276	-	Protein Homology	CDS	BW25113_RS02760	NA	COORDINATES: similar to AA sequence:RefSeq:NP_309201.1	NA	TRUE	TRUE	incomplete; partial in the middle of a contig; missing N-terminus
541	RS02765	2	3	0	1	0	1	1.23509	-1.78001	1.63085	-1.09146	0.275072	NA	NS	replication protein P	NA	103	not found	not found	561832	562140	309	+	Protein Homology	CDS	BW25113_RS02765	NA	COORDINATES: similar to AA sequence:RefSeq:NP_309639.1	NA	TRUE	TRUE	incomplete; partial in the middle of a contig; missing N-terminus
542	RS02770	1	2	1	2	0	0	1.05887	-1.42046	1.68864	-0.841186	0.400244	NA	NS	protein ren	NA	29	not found	not found	562140	562226	87	+	Protein Homology	CDS	BW25113_RS02770	NA	COORDINATES: similar to AA sequence:RefSeq:NP_309640.1	NA	TRUE	TRUE	incomplete; partial in the middle of a contig; missing C-terminus
543	RS02780	72	70	64	121	75	110	82.7927	0.137422	0.304109	0.451885	0.651352	0.808738	NS	IS3 family transposase	WP_085947771.1	87	not found	not found	562298	562559	262	+	Protein Homology	CDS	BW25113_RS02780	NA	COORDINATES: similar to AA sequence:RefSeq:WP_012477168.1	WP_085947771.1	NA	NA	programmed frameshift
544	RS02785	15	5	9	12	10	8	9.86026	-0.36044	0.599026	-0.60171	0.547368	0.736721	NS	protein ren	NA	70	not found	not found	563491	563700	210	+	Protein Homology	CDS	BW25113_RS02785	NA	COORDINATES: similar to AA sequence:RefSeq:NP_309640.1	NA	TRUE	TRUE	incomplete; partial in the middle of a contig; missing N-terminus
545	emrE	9	12	13	8	12	10	10.8447	-0.598832	0.54408	-1.10063	0.271057	0.479756	NS	SMR family multidrug efflux protein EmrE	WP_001070439.1	110	P23895	EMRE_ECOLI	563771	564100	330	+	Protein Homology	CDS	BW25113_RS02790	emrE	COORDINATES: similar to AA sequence:RefSeq:NP_415075.1	WP_001070439.1	NA	NA	NA
546	RS25485	0	0	0	0	0	0	0	NA	NA	NA	NA	NA	NS	hypothetical protein	WP_001372443.1	49	not found	not found	564151	564297	147	+	Protein Homology	CDS	BW25113_RS25485	NA	COORDINATES: similar to AA sequence:RefSeq:YP_009518754.1	WP_001372443.1	NA	NA	NA
547	ybcK	1	1	8	2	6	7	4.03376	0.157566	0.960731	0.164006	0.869726	NA	NS	recombinase family protein	WP_000709082.1	508	P77698	YBCK_ECOLI	564358	565881	1524	+	Protein Homology	CDS	BW25113_RS02800	ybcK	COORDINATES: similar to AA sequence:RefSeq:NP_415076.1	WP_000709082.1	NA	NA	NA
548	ybcL	8	7	16	22	23	16	14.7822	0.572262	0.527928	1.08398	0.278375	0.487002	NS	Raf kinase inhibitor-like protein YbcL	WP_001306955.1	183	P77368	YBCL_ECOLI	566349	566897	549	+	Protein Homology	CDS	BW25113_RS02805	ybcL	COORDINATES: similar to AA sequence:RefSeq:NP_415077.1	WP_001306955.1	NA	NA	NA
549	ybcM	88	79	113	108	133	136	107.511	0.0102031	0.299995	0.0340109	0.972868	0.987818	NS	helix-turn-helix transcriptional regulator	WP_000881075.1	265	P77634	YBCM_ECOLI	566910	567704	795	+	Protein Homology	CDS	BW25113_RS02810	ybcM	COORDINATES: similar to AA sequence:RefSeq:NP_415078.1	WP_000881075.1	NA	NA	NA
550	RS24970	2	0	2	2	3	4	2.03079	0.741049	1.17698	0.629619	0.528944	NA	NS	hypothetical protein	WP_001303586.1	33	not found	not found	567824	567922	99	+	Protein Homology	CDS	BW25113_RS24970	NA	COORDINATES: similar to AA sequence:RefSeq:YP_001165308.1	WP_001303586.1	NA	NA	NA
551	ybcN	2	3	6	3	4	2	3.4267	-0.695009	0.913124	-0.761134	0.446577	NA	NS	DNA base-flipping protein YbcN	WP_001054340.1	151	Q47269	YBCN_ECOLI	567922	568374	453	+	Protein Homology	CDS	BW25113_RS02815	ybcN	COORDINATES: similar to AA sequence:RefSeq:NP_415079.1	WP_001054340.1	NA	NA	NA
552	ninE	0	0	0	0	0	1	0.126695	0.538785	4.08047	0.13204	0.894953	NA	NS	protein NinE from lambdoid prophage DLP12	WP_000224915.1	56	Q47270	NINE_ECOLI	568377	568544	168	+	Protein Homology	CDS	BW25113_RS02820	ninE	COORDINATES: similar to AA sequence:RefSeq:NP_415080.1	WP_000224915.1	NA	NA	NA
553	ybcO	0	0	2	0	1	0	0.538922	-1.31254	2.41494	-0.543508	0.58678	NA	NS	DUF1364 domain-containing protein	WP_000774486.1	96	P68661	YBCO_ECOLI	568540	568827	288	+	Protein Homology	CDS	BW25113_RS02825	ybcO	COORDINATES: similar to AA sequence:RefSeq:NP_415081.1	WP_000774486.1	NA	NA	NA
554	rusA	1	0	2	2	1	3	1.39743	0.55238	1.38816	0.397922	0.690688	NA	NS	crossover junction endodeoxyribonuclease RusA	WP_001099712.1	120	P0AG74	RUSA_ECOLI	568827	569186	360	+	Protein Homology	CDS	BW25113_RS02830	rusA	COORDINATES: similar to AA sequence:RefSeq:NP_415082.1	WP_001099712.1	NA	NA	NA
555	ylcG	0	1	1	0	1	0	0.544052	-1.32377	2.21372	-0.597984	0.549851	NA	NS	YlcG family protein	WP_000971055.1	46	Q47272	YLCG_ECOLI	569186	569323	138	+	Protein Homology	CDS	BW25113_RS02835	ylcG	COORDINATES: similar to AA sequence:RefSeq:YP_588439.1	WP_000971055.1	NA	NA	NA
556	quuD	5	4	3	7	5	3	4.48312	-0.0866565	0.794443	-0.109078	0.91314	NA	NS	antitermination protein QuuD	WP_001204791.1	127	Q47274	REQ1_ECOLI	569412	569792	381	+	Protein Homology	CDS	BW25113_RS02840	quuD	COORDINATES: similar to AA sequence:RefSeq:NP_415083.1	WP_001204791.1	NA	NA	NA
557	RS02850	217	405	301	292	204	273	286.518	-0.698449	0.325111	-2.14834	0.0316867	0.109264	NS	IS5-like element IS5 family transposase	WP_000019403.1	326	not found	not found	570196	571173	978	-	Protein Homology	CDS	BW25113_RS02850	NA	COORDINATES: similar to AA sequence:RefSeq:NP_414793.2	WP_000019403.1	NA	NA	NA
558	RS02855	155	487	282	48	34	29	193.98	-3.47679	0.465418	-7.47024	8.00508e-14	1.69183e-12	DO	porin	WP_000737282.1	355	P21420	NMPC_ECOLI	571217	572281	1065	-	Protein Homology	CDS	BW25113_RS02855	NA	COORDINATES: similar to AA sequence:RefSeq:WP_000724560.1	WP_000737282.1	NA	NA	NA
559	essD	12	16	15	16	11	13	13.9515	-0.531185	0.487522	-1.08956	0.275907	0.484601	NS	phage lysis protein EssD	WP_000839596.1	71	P0A9R2	ESSD_ECOLI	572854	573066	213	+	Protein Homology	CDS	BW25113_RS02860	essD	COORDINATES: similar to AA sequence:RefSeq:NP_415086.1	WP_000839596.1	NA	NA	NA
560	rrrD	19	22	13	35	9	15	18.7507	-0.301983	0.554227	-0.544872	0.585842	0.763069	NS	lysozyme RrrD	WP_001135281.1	165	P78285	LYSD_ECOLI	573069	573563	495	+	Protein Homology	CDS	BW25113_RS02865	rrrD	COORDINATES: similar to AA sequence:RefSeq:NP_415087.1	WP_001135281.1	NA	NA	NA
561	RS26075	1	0	3	1	2	2	1.47492	-0.0970495	1.3588	-0.0714228	0.943061	NA	NS	hypothetical protein	WP_223293344.1	37	not found	not found	573736	573846	111	-	Protein Homology	CDS	BW25113_RS26075	NA	COORDINATES: protein motif:HMM:NF039934.1	WP_223293344.1	NA	NA	NA
562	rzoD	2	0	3	4	2	5	2.4781	0.69497	1.08614	0.639855	0.522267	NA	NS	prophage lysis lipoprotein RzoD	WP_143359887.1	55	P58041	RZOD_ECOLI	573798	573962	165	+	Protein Homology	CDS	BW25113_RS25490	rzoD	COORDINATES: similar to AA sequence:RefSeq:YP_588440.1	WP_143359887.1	NA	NA	NA
563	RS26080	0	0	1	1	1	0	0.493534	0.522457	2.26319	0.230849	0.817432	NA	NS	hypothetical protein	NA	41	not found	not found	573929	574051	123	-	Protein Homology	CDS	BW25113_RS26080	NA	COORDINATES: protein motif:HMM:NF039934.1	NA	TRUE	TRUE	incomplete; partial in the middle of a contig; missing C-terminus
564	bor	0	2	5	5	3	2	2.79385	0.105097	1.06907	0.0983067	0.921689	NA	NS	serum resistance lipoprotein Bor	WP_000738500.1	97	P77330	BORD_ECOLI	574059	574349	291	-	Protein Homology	CDS	BW25113_RS02875	bor	COORDINATES: similar to AA sequence:RefSeq:NP_415089.1	WP_000738500.1	NA	NA	NA
565	ybcV	0	2	0	3	6	2	2.03058	2.06987	1.42179	1.45583	0.145441	NA	NS	DUF1398 domain-containing protein	WP_000079503.1	136	P77598	YBCV_ECOLI	574643	575050	408	-	Protein Homology	CDS	BW25113_RS02880	ybcV	COORDINATES: similar to AA sequence:RefSeq:NP_415090.2	WP_000079503.1	NA	NA	NA
566	RS02885	5	5	7	21	15	8	9.68546	0.973111	0.635363	1.53158	0.125625	0.290319	NS	hypothetical protein	WP_001031427.1	68	P64435	YBCW_ECOLI	575336	575539	204	+	Protein Homology	CDS	BW25113_RS02885	NA	COORDINATES: similar to AA sequence:RefSeq:NP_309654.1	WP_001031427.1	NA	NA	NA
567	ylcI	2	2	2	22	9	7	6.64755	2.25398	0.856085	2.63289	0.00846624	0.0392	UP	YlcI/YnfO family protein	WP_001421937.1	64	A5A607	YLCI_ECOLI	575710	575901	192	-	Protein Homology	CDS	BW25113_RS02890	ylcI	COORDINATES: similar to AA sequence:RefSeq:YP_001165309.1	WP_001421937.1	NA	NA	NA
568	nohD	6	10	9	14	10	5	9.04382	-0.189353	0.625658	-0.302646	0.76216	0.880934	NS	DNA-packaging protein	WP_000453566.1	181	P31062	NOHD_ECOLI	576290	576832	543	+	Protein Homology	CDS	BW25113_RS02900	nohD	COORDINATES: similar to AA sequence:RefSeq:NP_415092.1	WP_000453566.1	NA	NA	NA
569	RS25975	9	5	9	12	8	9	8.53492	-0.0870676	0.596896	-0.145867	0.884026	0.942643	NS	phage terminase large subunit family protein	NA	102	not found	not found	576810	577115	306	+	Protein Homology	CDS	BW25113_RS25975	NA	COORDINATES: similar to AA sequence:RefSeq:NP_309657.1	NA	TRUE	TRUE	incomplete; partial in the middle of a contig; missing C-terminus
570	RS25980	0	2	6	1	2	2	2.24642	-1.10264	1.21533	-0.907274	0.364262	NA	NS	tail fiber assembly protein	NA	145	not found	not found	577116	577550	435	+	Protein Homology	CDS	BW25113_RS25980	NA	COORDINATES: similar to AA sequence:RefSeq:WP_000885581.1	NA	TRUE	TRUE	incomplete; partial in the middle of a contig; missing N-terminus
571	RS02910	6	14	17	17	18	13	14.063	-0.0351281	0.537198	-0.0653913	0.947862	0.976172	NS	class I SAM-dependent methyltransferase	NA	221	not found	not found	577611	578274	664	-	Protein Homology	CDS	BW25113_RS02910	NA	COORDINATES: similar to AA sequence:RefSeq:NP_707858.1	NA	NA	TRUE	frameshifted
572	RS26085	2	0	1	7	3	1	2.18402	1.48432	1.29239	1.14851	0.250759	NA	NS	tail fiber assembly protein	NA	55	not found	not found	578424	578588	165	+	Protein Homology	CDS	BW25113_RS26085	NA	COORDINATES: similar to AA sequence:RefSeq:NP_415891.1	NA	TRUE	TRUE	internal stop; incomplete; partial in the middle of a contig; missing N-terminus
573	appY	45	30	100	200	62	79	82.1596	0.547381	0.549346	0.996422	0.319045	0.530696	NS	DNA-binding transcriptional activator AppY	WP_000386784.1	249	P05052	APPY_ECOLI	579137	579883	747	+	Protein Homology	CDS	BW25113_RS02920	appY	COORDINATES: similar to AA sequence:RefSeq:NP_415096.1	WP_000386784.1	NA	NA	NA
574	ompT	42	58	63	128	240	202	113.458	1.39535	0.371464	3.75634	0.000172413	0.0013368	UP	omptin family outer membrane protease OmpT	WP_001201845.1	317	P09169	OMPT_ECOLI	580139	581089	951	-	Protein Homology	CDS	BW25113_RS02925	ompT	COORDINATES: similar to AA sequence:RefSeq:NP_415097.1	WP_001201845.1	NA	NA	NA
575	envY	10	5	22	25	27	31	18.88	0.743952	0.52686	1.41205	0.157936	0.337783	NS	DNA-binding transcriptional regulator EnvY	WP_001177471.1	253	P10805	ENVY_ECOLI	581606	582364	759	-	Protein Homology	CDS	BW25113_RS02935	envY	COORDINATES: similar to AA sequence:RefSeq:NP_415098.1	WP_001177471.1	NA	NA	NA
576	ybcH	29	30	44	42	30	39	35.483	-0.320222	0.37069	-0.863854	0.387668	0.596226	NS	DUF4434 family protein	WP_001224604.1	296	P37325	YBCH_ECOLI	582550	583437	888	-	Protein Homology	CDS	BW25113_RS02940	ybcH	COORDINATES: similar to AA sequence:RefSeq:NP_415099.1	WP_001224604.1	NA	NA	NA
577	nfrA	178	154	179	155	158	206	171.35	-0.408688	0.25274	-1.61703	0.105873	0.259791	NS	bacteriophage adsorption protein NfrA	WP_000662357.1	990	P31600	NFRA_ECOLI	583441	586410	2970	-	Protein Homology	CDS	BW25113_RS02945	nfrA	COORDINATES: similar to AA sequence:RefSeq:NP_415100.1	WP_000662357.1	NA	NA	NA
578	nfrB	186	89	133	98	75	105	117.209	-0.982049	0.34267	-2.86588	0.00415856	0.0215949	NS	phage adsorption protein NrfB	WP_000383932.1	745	P0AFA5	NFRB_ECOLI	586400	588634	2235	-	Protein Homology	CDS	BW25113_RS02950	nrfB	COORDINATES: similar to AA sequence:RefSeq:NP_308628.1	WP_000383932.1	NA	NA	NA
579	cusS	48	19	56	59	50	66	48.2652	0.0833148	0.417846	0.199391	0.841957	0.924765	NS	Cu(+)/Ag(+) sensor histidine kinase CusS	WP_000253839.1	480	P77485	CUSS_ECOLI	588787	590226	1440	-	Protein Homology	CDS	BW25113_RS02955	cusS	COORDINATES: similar to AA sequence:RefSeq:NP_415102.1	WP_000253839.1	NA	NA	NA
580	cusR	40	24	24	57	54	58	40.9789	0.521305	0.365859	1.42488	0.154192	0.332793	NS	copper response regulator transcription factor CusR	WP_000770953.1	227	P0ACZ8	CUSR_ECOLI	590219	590899	681	-	Protein Homology	CDS	BW25113_RS02960	cusR	COORDINATES: similar to AA sequence:RefSeq:NP_308636.1	WP_000770953.1	NA	NA	NA
581	cusC	1	3	3	7	8	9	4.7682	1.34965	0.819849	1.64621	0.0997198	NA	NS	Cu(+)/Ag(+) efflux RND transporter outer membrane channel CusC	WP_000074234.1	457	P77211	CUSC_ECOLI	591056	592426	1371	+	Protein Homology	CDS	BW25113_RS02965	cusC	COORDINATES: similar to AA sequence:RefSeq:NP_415104.1	WP_000074234.1	NA	NA	NA
582	cusF	3	6	1	2	6	11	4.56422	0.466709	0.881488	0.529456	0.596489	NA	NS	Cu(+)/Ag(+) efflux RND transporter periplasmic metallochaperone CusF	WP_000709870.1	110	P77214	CUSF_ECOLI	592587	592916	330	+	Protein Homology	CDS	BW25113_RS02970	cusF	COORDINATES: similar to AA sequence:RefSeq:NP_415105.1	WP_000709870.1	NA	NA	NA
583	cusB	5	7	6	11	12	15	8.84951	0.646761	0.587079	1.10166	0.27061	0.47939	NS	Cu(+)/Ag(+) efflux RND transporter periplasmic adaptor subunit CusB	WP_000717157.1	407	P77239	CUSB_ECOLI	592935	594155	1221	+	Protein Homology	CDS	BW25113_RS02975	cusB	COORDINATES: similar to AA sequence:RefSeq:NP_415106.1	WP_000717157.1	NA	NA	NA
584	cusA	47	36	31	44	31	42	38.4149	-0.392196	0.359879	-1.0898	0.275801	0.484601	NS	Cu(+)/Ag(+) efflux RND transporter permease subunit CusA	WP_000573945.1	1047	P38054	CUSA_ECOLI	594170	597310	3141	+	Protein Homology	CDS	BW25113_RS02980	cusA	COORDINATES: similar to AA sequence:RefSeq:NP_415107.1	WP_000573945.1	NA	NA	NA
585	pheP	51	39	44	65	49	81	53.0652	0.102129	0.324243	0.314977	0.752779	0.874978	NS	phenylalanine transporter	WP_000786319.1	458	P24207	PHEP_ECOLI	597415	598788	1374	+	Protein Homology	CDS	BW25113_RS02985	pheP	COORDINATES: similar to AA sequence:RefSeq:NP_415108.1	WP_000786319.1	NA	NA	NA
586	ybdG	133	201	105	342	241	332	214.149	0.622793	0.332316	1.8741	0.060917	0.178364	NS	mechanosensitive ion channel YbdG	WP_001153148.1	415	P0AAT4	YBDG_ECOLI	598875	600119	1245	-	Protein Homology	CDS	BW25113_RS02990	ybdG	COORDINATES: similar to AA sequence:RefSeq:NP_415109.1	WP_001153148.1	NA	NA	NA
587	nfsB	78	93	85	198	123	227	125.993	0.651217	0.300499	2.16712	0.0302256	0.105992	NS	oxygen-insensitive NAD(P)H nitroreductase	WP_000351487.1	217	P38489	NFSB_ECOLI	600230	600880	651	-	Protein Homology	CDS	BW25113_RS02995	nfsB	COORDINATES: similar to AA sequence:RefSeq:NP_415110.1	WP_000351487.1	NA	NA	NA
588	ybdF	42	43	58	71	83	68	59.4253	0.22512	0.339666	0.662769	0.507478	0.704164	NS	MmcQ/YjbR family DNA-binding protein	WP_000360951.1	122	P0AAT2	YBDF_ECOLI	600977	601342	366	-	Protein Homology	CDS	BW25113_RS03000	ybdF	COORDINATES: similar to AA sequence:RefSeq:NP_308644.1	WP_000360951.1	NA	NA	NA
589	ybdJ	70	33	104	42	77	83	68.2624	-0.454043	0.459186	-0.9888	0.322761	0.533771	NS	DUF1158 domain-containing protein	WP_000682509.1	82	P77506	YBDJ_ECOLI	601410	601655	246	-	Protein Homology	CDS	BW25113_RS03005	ybdJ	COORDINATES: similar to AA sequence:RefSeq:NP_415112.1	WP_000682509.1	NA	NA	NA
590	ybdK	1721	795	1852	658	1807	1220	1369.28	-0.633644	0.459075	-1.38026	0.167506	0.351182	NS	YbdK family carboxylate-amine ligase	WP_001130654.1	372	P77213	GCS2_ECOLI	601724	602839	1116	-	Protein Homology	CDS	BW25113_RS03010	ybdK	COORDINATES: similar to AA sequence:RefSeq:NP_415113.1	WP_001130654.1	NA	NA	NA
591	hokE	3	4	7	5	7	5	5.14686	-0.132128	0.746995	-0.17688	0.859603	NA	NS	type I toxin-antitoxin system toxin HokE	WP_000956455.1	50	P77091	HOKE_ECOLI	603292	603441	150	+	Protein Homology	CDS	BW25113_RS03020	hokE	COORDINATES: similar to AA sequence:RefSeq:YP_025295.1	WP_000956455.1	NA	NA	NA
592	RS03025	204	215	317	269	191	254	242.215	-0.472983	0.295923	-1.59833	0.109969	0.267174	NS	IS4 family transposase	WP_001300563.1	370	not found	not found	603521	604630	1110	+	Protein Homology	CDS	BW25113_RS03025	NA	COORDINATES: similar to AA sequence:RefSeq:NP_414557.1	WP_001300563.1	NA	NA	NA
593	entD	29	42	25	61	31	68	40.7959	0.284395	0.402327	0.706875	0.479644	0.679757	NS	enterobactin synthase subunit EntD	WP_001749708.1	206	P19925	ENTD_ECOLI	604918	605535	618	-	Protein Homology	CDS	BW25113_RS03030	entD	COORDINATES: similar to AA sequence:RefSeq:NP_415115.2	WP_001749708.1	NA	NA	NA
594	fepA	284	330	258	618	377	669	401.181	0.486255	0.283529	1.71501	0.0863433	0.22697	NS	siderophore enterobactin receptor FepA	WP_001034943.1	746	P05825	FEPA_ECOLI	605713	607950	2238	-	Protein Homology	CDS	BW25113_RS03035	fepA	COORDINATES: similar to AA sequence:RefSeq:NP_415116.1	WP_001034943.1	NA	NA	NA
595	fes	276	252	230	620	557	779	421.931	0.932404	0.235839	3.95356	7.69971e-05	0.000645364	NS	enterochelin esterase	WP_000125843.1	400	P13039	FES_ECOLI	608193	609392	1200	+	Protein Homology	CDS	BW25113_RS03040	fes	COORDINATES: similar to AA sequence:RefSeq:NP_415117.2	WP_000125843.1	NA	NA	NA
596	ybdZ	47	80	49	104	150	188	96.4994	0.891527	0.363629	2.45175	0.0142165	0.0587879	NS	enterobactin biosynthesis protein YbdZ	WP_000885798.1	72	P18393	YBDZ_ECOLI	609398	609613	216	+	Protein Homology	CDS	BW25113_RS03045	ybdZ	COORDINATES: similar to AA sequence:RefSeq:YP_588441.1	WP_000885798.1	NA	NA	NA
597	entF	1089	2263	668	2762	3038	4026	2166.68	0.845827	0.436169	1.93922	0.0524748	0.16003	NS	enterobactin non-ribosomal peptide synthetase EntF	WP_000077805.1	1293	P11454	ENTF_ECOLI	609613	613491	3879	+	Protein Homology	CDS	BW25113_RS03050	entF	COORDINATES: similar to AA sequence:RefSeq:NP_415118.1	WP_000077805.1	NA	NA	NA
598	fepE	3	10	10	7	3	8	6.92244	-0.803547	0.703803	-1.14172	0.25357	0.460834	NS	LPS O-antigen length regulator Wzz(fepE)	WP_000096692.1	377	not found	not found	613710	614840	1131	+	Protein Homology	CDS	BW25113_RS03055	wzz(fepE)	COORDINATES: similar to AA sequence:RefSeq:NP_415119.1	WP_000096692.1	NA	NA	NA
599	fepC	71	102	50	158	66	156	95.9406	0.312295	0.41174	0.758475	0.448166	0.653465	NS	iron-enterobactin ABC transporter ATP-binding protein	WP_000140647.1	271	P23878	FEPC_ECOLI	614843	615655	813	-	Protein Homology	CDS	BW25113_RS03060	fepC	COORDINATES: similar to AA sequence:RefSeq:NP_415120.1	WP_000140647.1	NA	NA	NA
600	fepG	64	57	49	91	34	78	60.9865	-0.190808	0.391741	-0.487076	0.626204	0.792534	NS	iron-enterobactin ABC transporter permease	WP_000640988.1	330	P23877	FEPG_ECOLI	615655	616644	990	-	Protein Homology	CDS	BW25113_RS03065	fepG	COORDINATES: similar to AA sequence:RefSeq:NP_415121.1	WP_000640988.1	NA	NA	NA
601	fepD	101	106	83	221	112	151	124.451	0.310393	0.339295	0.914816	0.360288	0.572379	NS	Fe(3+)-siderophore ABC transporter permease	WP_000016947.1	334	P23876	FEPD_ECOLI	616644	617645	1002	-	Protein Homology	CDS	BW25113_RS03070	fepD	COORDINATES: similar to AA sequence:RefSeq:NP_415122.1	WP_000016947.1	NA	NA	NA
602	entS	41	63	34	88	65	115	64.1344	0.508489	0.36244	1.40296	0.160629	0.340395	NS	enterobactin transporter EntS	WP_001041786.1	416	P24077	ENTS_ECOLI	617756	619003	1248	+	Protein Homology	CDS	BW25113_RS03075	entS	COORDINATES: similar to AA sequence:RefSeq:NP_415123.1	WP_001041786.1	NA	NA	NA
603	fepB	357	438	304	831	523	821	518.065	0.544293	0.287399	1.89386	0.0582436	0.173978	NS	Fe2+-enterobactin ABC transporter substrate-binding protein	WP_001234311.1	318	P0AEL6	FEPB_ECOLI	619013	619966	954	-	Protein Homology	CDS	BW25113_RS03080	fepB	COORDINATES: similar to AA sequence:RefSeq:NP_415124.1	WP_001234311.1	NA	NA	NA
604	entC	137	138	141	208	198	263	174.493	0.252683	0.245652	1.02862	0.303658	0.517192	NS	isochorismate synthase EntC	WP_000381303.1	391	P0AEJ2	ENTC_ECOLI	620341	621513	1173	+	Protein Homology	CDS	BW25113_RS03085	entC	COORDINATES: similar to AA sequence:RefSeq:NP_308659.1	WP_000381303.1	NA	NA	NA
605	entE	217	233	163	287	302	446	263.473	0.313986	0.28528	1.10062	0.27106	0.479756	NS	(2,3-dihydroxybenzoyl)adenylate synthase EntE	WP_000026812.1	536	P10378	ENTE_ECOLI	621526	623133	1608	+	Protein Homology	CDS	BW25113_RS03090	entE	COORDINATES: similar to AA sequence:RefSeq:NP_415126.1	WP_000026812.1	NA	NA	NA
606	entB	189	313	142	310	305	424	270.82	0.248138	0.353715	0.701518	0.48298	0.68265	NS	enterobactin biosynthesis bifunctional isochorismatase/aryl carrier protein EntB	WP_001007138.1	285	P0ADI4	ENTB_ECOLI	623150	624004	855	+	Protein Homology	CDS	BW25113_RS03095	entB	COORDINATES: similar to AA sequence:RefSeq:NP_308661.1	WP_001007138.1	NA	NA	NA
607	entA	174	271	122	286	195	321	221.995	0.0532395	0.361564	0.147248	0.882936	0.94241	NS	2,3-dihydro-2,3-dihydroxybenzoate dehydrogenase EntA	WP_000347651.1	248	P15047	ENTA_ECOLI	624007	624750	744	+	Protein Homology	CDS	BW25113_RS03100	entA	COORDINATES: similar to AA sequence:RefSeq:NP_415128.1	WP_000347651.1	NA	NA	NA
608	entH	62	127	52	121	92	127	94.6005	0.056453	0.398447	0.141682	0.887331	0.944211	NS	proofreading thioesterase EntH	WP_000637953.1	137	P0A8Y8	ENTH_ECOLI	624756	625166	411	+	Protein Homology	CDS	BW25113_RS03105	entH	COORDINATES: similar to AA sequence:RefSeq:NP_415129.1	WP_000637953.1	NA	NA	NA
609	cstA	8376	8022	5283	261	248	270	4264.96	-5.22168	0.284957	-18.3244	5.28313e-75	1.73067e-72	DO	pyruvate/proton symporter CstA	WP_001043156.1	701	P15078	CSTA_ECOLI	625350	627452	2103	+	Protein Homology	CDS	BW25113_RS03110	cstA	COORDINATES: similar to AA sequence:RefSeq:NP_415130.1	WP_001043156.1	NA	NA	NA
610	ybdD	324	342	297	40	42	33	201.101	-3.47898	0.304126	-11.4393	2.66086e-30	1.23057e-28	DO	YbdD/YjiX family protein	WP_000460431.1	65	P0AAS9	YBDD_ECOLI	627638	627832	195	+	Protein Homology	CDS	BW25113_RS03115	ybdD	COORDINATES: similar to AA sequence:RefSeq:WP_012904950.1	WP_000460431.1	NA	NA	NA
611	hcxA	312	325	261	79	91	64	206.023	-2.34462	0.313334	-7.48282	7.27451e-14	1.55414e-12	DO	hydroxycarboxylate dehydrogenase HcxA	WP_001120441.1	362	P45579	HCXA_ECOLI	627848	628933	1086	-	Protein Homology	CDS	BW25113_RS03120	hcxA	COORDINATES: similar to AA sequence:RefSeq:NP_415132.1	WP_001120441.1	NA	NA	NA
612	ybdL	18	17	19	31	41	42	26.6496	0.656162	0.396612	1.65442	0.098043	0.246424	NS	methionine-oxo-acid transaminase	WP_000183907.1	386	P77806	YBDL_ECOLI	629042	630199	1158	+	Protein Homology	CDS	BW25113_RS03125	ybdL	COORDINATES: similar to AA sequence:RefSeq:NP_415133.1	WP_000183907.1	NA	NA	NA
613	ybdM	20	24	28	29	32	33	27.2459	-0.0378857	0.386296	-0.0980744	0.921873	0.964568	NS	ParB/RepB/Spo0J family partition protein	WP_000502945.1	209	P77174	YBDM_ECOLI	630206	630832	627	-	Protein Homology	CDS	BW25113_RS03130	ybdM	COORDINATES: similar to AA sequence:RefSeq:NP_415134.1	WP_000502945.1	NA	NA	NA
614	ybdN	8	7	23	20	13	24	15.2489	0.14499	0.555758	0.260888	0.794179	0.902289	NS	phosphoadenosine phosphosulfate reductase	WP_000029814.1	406	P77216	YBDN_ECOLI	630808	632025	1218	-	Protein Homology	CDS	BW25113_RS03135	ybdN	COORDINATES: similar to AA sequence:RefSeq:NP_415135.1	WP_000029814.1	NA	NA	NA
615	ybdO	1	5	9	14	7	3	6.39271	0.280738	0.831532	0.337616	0.735653	0.865775	NS	LysR family transcriptional regulator	WP_000002474.1	300	P77746	YBDO_ECOLI	632175	633074	900	-	Protein Homology	CDS	BW25113_RS03140	ybdO	COORDINATES: similar to AA sequence:RefSeq:NP_415136.1	WP_000002474.1	NA	NA	NA
616	dsbG	114	90	131	140	178	204	138.386	0.215435	0.295569	0.728882	0.466074	0.669885	NS	thiol:disulfide interchange protein DsbG	WP_000913829.1	248	P77202	DSBG_ECOLI	633286	634029	744	-	Protein Homology	CDS	BW25113_RS03145	dsbG	COORDINATES: similar to AA sequence:RefSeq:NP_415137.2	WP_000913829.1	NA	NA	NA
617	ahpC	1844	2791	2346	2615	1961	2469	2341.86	-0.417822	0.273468	-1.52786	0.126546	0.291762	NS	alkyl hydroperoxide reductase subunit C	WP_000052796.1	187	P0AE08	AHPC_ECOLI	634401	634961	561	+	Protein Homology	CDS	BW25113_RS03150	ahpC	COORDINATES: similar to AA sequence:RefSeq:WP_003858764.1	WP_000052796.1	NA	NA	NA
618	ahpF	575	1038	561	863	645	958	766.604	-0.261307	0.333507	-0.783513	0.433326	0.638218	NS	alkyl hydroperoxide reductase subunit F	WP_000887629.1	521	P35340	AHPF_ECOLI	635209	636771	1563	+	Protein Homology	CDS	BW25113_RS03155	ahpF	COORDINATES: similar to AA sequence:RefSeq:WP_017455864.1	WP_000887629.1	NA	NA	NA
619	uspG	292	358	401	424	335	463	374.502	-0.216634	0.256664	-0.844039	0.398648	0.60735	NS	universal stress protein UspG	WP_000278509.1	142	P39177	USPG_ECOLI	636898	637323	426	-	Protein Homology	CDS	BW25113_RS03160	uspG	COORDINATES: similar to AA sequence:RefSeq:NP_415140.1	WP_000278509.1	NA	NA	NA
620	ybdR	192	126	172	114	392	247	203.622	0.232381	0.460106	0.505059	0.613517	0.783776	NS	glutathione-dependent formaldehyde dehydrogenase	WP_000646173.1	412	P77316	YBDR_ECOLI	637544	638779	1236	+	Protein Homology	CDS	BW25113_RS03165	ybdR	COORDINATES: similar to AA sequence:RefSeq:NP_415141.1	WP_000646173.1	NA	NA	NA
621	rnk	436	554	394	161	166	179	337.788	-1.87651	0.272802	-6.87865	6.04211e-12	1.06989e-10	DO	nucleoside diphosphate kinase regulator	WP_000089731.1	136	P0AFW4	RNK_ECOLI	639016	639423	408	-	Protein Homology	CDS	BW25113_RS03175	rnk	COORDINATES: similar to AA sequence:RefSeq:NP_308676.1	WP_000089731.1	NA	NA	NA
622	rna	209	226	238	406	350	450	300.194	0.411057	0.234041	1.75635	0.079029	0.213588	NS	ribonuclease I	WP_000643397.1	268	P21338	RNI_ECOLI	639656	640459	804	-	Protein Homology	CDS	BW25113_RS03180	rna	COORDINATES: similar to AA sequence:RefSeq:NP_415144.1	WP_000643397.1	NA	NA	NA
623	citT	19	20	15	22	14	20	18.2871	-0.379663	0.442545	-0.857907	0.390944	0.599686	NS	citrate/succinate antiporter CitT	WP_000050323.1	487	P0AE74	CITT_ECOLI	640576	642036	1461	-	Protein Homology	CDS	BW25113_RS03185	citT	COORDINATES: similar to AA sequence:RefSeq:NP_308678.1	WP_000050323.1	NA	NA	NA
624	citG	9	5	2	7	5	5	5.49794	-0.332146	0.753368	-0.440881	0.659299	NA	NS	triphosphoribosyl-dephospho-CoA synthase CitG	WP_000062457.1	292	P77231	CITG_ECOLI	642090	642965	876	-	Protein Homology	CDS	BW25113_RS03190	citG	COORDINATES: similar to AA sequence:RefSeq:NP_415146.1	WP_000062457.1	NA	NA	NA
625	citX	1	0	3	4	2	0	1.65555	0.209334	1.42341	0.147065	0.883081	NA	NS	citrate lyase holo-[acyl-carrier protein] synthase	WP_000550422.1	183	P0A6G5	CITX_ECOLI	642943	643491	549	-	Protein Homology	CDS	BW25113_RS03195	citX	COORDINATES: similar to AA sequence:RefSeq:NP_308680.1	WP_000550422.1	NA	NA	NA
626	citF	3	3	7	8	4	6	5.03599	0.0403525	0.760513	0.0530595	0.957684	NA	NS	citrate lyase subunit alpha	WP_000192242.1	510	P75726	CILA_ECOLI	643498	645027	1530	-	Protein Homology	CDS	BW25113_RS03200	citF	COORDINATES: similar to AA sequence:RefSeq:NP_415148.1	WP_000192242.1	NA	NA	NA
627	citE	8	14	1	13	3	9	7.93276	-0.332783	0.797417	-0.417326	0.67644	0.827344	NS	citrate (pro-3S)-lyase subunit beta	WP_000622357.1	302	P0A9I1	CITE_ECOLI	645041	645946	906	-	Protein Homology	CDS	BW25113_RS03205	citE	COORDINATES: similar to AA sequence:RefSeq:NP_415149.4	WP_000622357.1	NA	NA	NA
628	citD	1	0	2	0	0	1	0.695893	-1.89618	2.04507	-0.927194	0.353826	NA	NS	citrate lyase acyl carrier protein	WP_000700703.1	98	P69330	CITD_ECOLI	645946	646239	294	-	Protein Homology	CDS	BW25113_RS03210	citD	COORDINATES: similar to AA sequence:RefSeq:NP_308683.1	WP_000700703.1	NA	NA	NA
629	citC	25	18	22	50	11	21	24.0628	-0.0930227	0.544645	-0.170795	0.864385	0.935588	NS	[citrate (pro-3S)-lyase] ligase	WP_000467705.1	352	P77390	CITC_ECOLI	646257	647312	1056	-	Protein Homology	CDS	BW25113_RS03215	citC	COORDINATES: similar to AA sequence:RefSeq:NP_415151.4	WP_000467705.1	NA	NA	NA
630	dpiB	48	45	28	124	84	107	68.016	0.951956	0.347586	2.73876	0.00616709	0.0304176	NS	sensor histidine kinase DpiB	WP_000939767.1	552	P77510	DPIB_ECOLI	647691	649346	1656	+	Protein Homology	CDS	BW25113_RS03220	dpiB	COORDINATES: similar to AA sequence:RefSeq:NP_415152.1	WP_000939767.1	NA	NA	NA
631	dpiA	20	27	17	56	41	63	34.877	0.882986	0.378815	2.33092	0.0197577	0.0762943	NS	two-component response regulator DpiA	WP_000126500.1	226	P0AEF4	DPIA_ECOLI	649318	649995	678	+	Protein Homology	CDS	BW25113_RS03225	dpiA	COORDINATES: similar to AA sequence:RefSeq:NP_308686.1	WP_000126500.1	NA	NA	NA
632	dcuC	20	15	16	55	23	28	24.9073	0.634818	0.472853	1.34253	0.179425	0.36621	NS	anaerobic C4-dicarboxylate transporter DcuC	WP_000955063.1	461	P0ABP3	DCUC_ECOLI	650042	651424	1383	-	Protein Homology	CDS	BW25113_RS03230	dcuC	COORDINATES: similar to AA sequence:RefSeq:NP_308687.1	WP_000955063.1	NA	NA	NA
633	pagP	118	45	102	82	79	63	82.8708	-0.643385	0.41065	-1.56675	0.117174	0.278176	NS	lipid IV(A) palmitoyltransferase PagP	WP_001103094.1	186	P37001	PAGP_ECOLI	652013	652570	558	+	Protein Homology	CDS	BW25113_RS03235	pagP	COORDINATES: similar to AA sequence:RefSeq:NP_415155.1	WP_001103094.1	NA	NA	NA
634	cspE	8474	19475	22707	7299	4489	6171	12270	-1.92998	0.396718	-4.86486	1.1454e-06	1.30888e-05	DO	transcription antiterminator/RNA stability regulator CspE	WP_000034825.1	69	P0A972	CSPE_ECOLI	652748	652954	207	+	Protein Homology	CDS	BW25113_RS03240	cspE	COORDINATES: similar to AA sequence:RefSeq:NP_308689.1	WP_000034825.1	NA	NA	NA
635	crcB	102	87	138	126	103	134	114.058	-0.277557	0.297504	-0.932952	0.350845	0.562888	NS	fluoride efflux transporter CrcB	WP_000939747.1	127	P37002	CRCB_ECOLI	653014	653394	381	-	Protein Homology	CDS	BW25113_RS03245	crcB	COORDINATES: similar to AA sequence:RefSeq:NP_415157.1	WP_000939747.1	NA	NA	NA
636	RS03250	180	112	188	130	215	209	171.055	-0.207253	0.345823	-0.599303	0.548971	0.737121	NS	deaminated glutathione amidase	NA	262	not found	not found	653487	654271	785	+	Protein Homology	CDS	BW25113_RS03250	NA	COORDINATES: similar to AA sequence:RefSeq:NP_308691.1	NA	NA	TRUE	frameshifted
637	tatE	135	159	110	319	200	273	189.966	0.538684	0.301942	1.78407	0.074413	0.204415	NS	twin-arginine translocase subunit TatE	WP_000503931.1	67	P0A843	TATE_ECOLI	654403	654603	201	+	Protein Homology	CDS	BW25113_RS03255	tatE	COORDINATES: similar to AA sequence:RefSeq:NP_308692.1	WP_000503931.1	NA	NA	NA
638	lipA	1525	2591	1188	2395	1724	3039	2025.16	-0.0206568	0.35838	-0.0576395	0.954036	0.978683	NS	lipoyl synthase	WP_000042632.1	321	P60716	LIPA_ECOLI	654710	655672	963	-	Protein Homology	CDS	BW25113_RS03260	lipA	COORDINATES: similar to AA sequence:RefSeq:WP_012904980.1	WP_000042632.1	NA	NA	NA
639	ybeF	14	30	29	39	24	36	28.0291	0.00292703	0.431947	0.00677635	0.994593	0.996622	NS	YbeF family transcriptional regulator	WP_000378026.1	317	P30979	YBEF_ECOLI	655884	656834	951	-	Protein Homology	CDS	BW25113_RS03265	ybeF	COORDINATES: similar to AA sequence:RefSeq:NP_415162.4	WP_000378026.1	NA	NA	NA
640	lipB	89	79	88	213	98	164	116.129	0.456206	0.339233	1.34482	0.178685	0.365267	NS	lipoyl(octanoyl) transferase LipB	WP_000284027.1	213	P60720	LIPB_ECOLI	657096	657734	639	-	Protein Homology	CDS	BW25113_RS03275	lipB	COORDINATES: similar to AA sequence:RefSeq:NP_415163.2	WP_000284027.1	NA	NA	NA
641	ybeD	379	920	1125	1302	683	1199	913.788	-0.0514104	0.42515	-0.120923	0.903752	0.954244	NS	DUF493 family protein YbeD	WP_000850550.1	87	P0A8J4	YBED_ECOLI	657838	658098	261	-	Protein Homology	CDS	BW25113_RS03280	ybeD	COORDINATES: similar to AA sequence:RefSeq:NP_308696.1	WP_000850550.1	NA	NA	NA
642	dacA	161	276	192	456	290	489	294.783	0.526982	0.32206	1.63629	0.10178	0.252233	NS	D-alanyl-D-alanine carboxypeptidase DacA	WP_001092082.1	403	P0AEB2	DACA_ECOLI	658211	659419	1209	-	Protein Homology	CDS	BW25113_RS03285	dacA	COORDINATES: similar to AA sequence:RefSeq:NP_415165.1	WP_001092082.1	NA	NA	NA
643	rlpA	366	378	292	592	516	674	451.461	0.350189	0.244744	1.43084	0.152476	0.330786	NS	endolytic peptidoglycan transglycosylase RlpA	WP_001231430.1	362	P10100	RLPA_ECOLI	659561	660646	1086	-	Protein Homology	CDS	BW25113_RS03290	rlpA	COORDINATES: similar to AA sequence:RefSeq:NP_415166.1	WP_001231430.1	NA	NA	NA
644	mrdB	184	180	111	289	212	279	201.845	0.284241	0.307723	0.92369	0.355648	0.567621	NS	peptidoglycan glycosyltransferase MrdB	WP_000131719.1	370	P0ABG7	RODA_ECOLI	660660	661769	1110	-	Protein Homology	CDS	BW25113_RS03295	mrdB	COORDINATES: similar to AA sequence:RefSeq:WP_004885876.1	WP_000131719.1	NA	NA	rod shape-determining protein RodA
645	mrdA	123	130	109	231	134	258	156.734	0.335247	0.30197	1.1102	0.266912	0.475286	NS	peptidoglycan DD-transpeptidase MrdA	WP_000776191.1	633	P0AD65	MRDA_ECOLI	661775	663673	1899	-	Protein Homology	CDS	BW25113_RS03300	mrdA	COORDINATES: similar to AA sequence:RefSeq:NP_308700.1	WP_000776191.1	NA	NA	NA
646	rlmH	95	104	48	162	113	210	115.372	0.522561	0.371936	1.40497	0.160029	0.340041	NS	23S rRNA (pseudouridine(1915)-N(3))-methyltransferase RlmH	WP_000776104.1	155	P0A8I8	RLMH_ECOLI	663707	664171	465	-	Protein Homology	CDS	BW25113_RS03305	rlmH	COORDINATES: similar to AA sequence:RefSeq:WP_016245807.1	WP_000776104.1	NA	NA	NA
647	rsfS	91	121	71	228	111	213	131.917	0.516103	0.360481	1.4317	0.152228	0.330431	NS	ribosome silencing factor	WP_001161664.1	105	P0AAT6	IOJAP_ECOLI	664178	664492	315	-	Protein Homology	CDS	BW25113_RS03310	rsfS	COORDINATES: similar to AA sequence:RefSeq:WP_007373852.1	WP_001161664.1	NA	NA	NA
648	cobC	26	37	37	43	48	54	39.8552	0.10911	0.353062	0.30904	0.757291	0.877886	NS	adenosylcobalamin/alpha-ribazole phosphatase	WP_001241872.1	203	P52086	COBC_ECOLI	664755	665363	609	-	Protein Homology	CDS	BW25113_RS03315	cobC	COORDINATES: similar to AA sequence:RefSeq:NP_415171.1	WP_001241872.1	NA	NA	NA
649	nadD	130	124	148	172	169	213	155.619	0.0332551	0.25414	0.130853	0.895891	0.949003	NS	nicotinate-nucleotide adenylyltransferase	WP_000838889.1	213	P0A752	NADD_ECOLI	665390	666028	639	-	Protein Homology	CDS	BW25113_RS03320	nadD	COORDINATES: similar to AA sequence:RefSeq:NP_415172.1	WP_000838889.1	NA	NA	NA
650	holA	176	133	160	239	193	281	190.474	0.169982	0.259316	0.655502	0.512145	0.708638	NS	DNA polymerase III subunit delta	WP_000620535.1	343	P28630	HOLA_ECOLI	666033	667061	1029	-	Protein Homology	CDS	BW25113_RS03325	holA	COORDINATES: similar to AA sequence:RefSeq:NP_415173.1	WP_000620535.1	NA	NA	NA
651	lptE	260	399	280	722	564	764	471.07	0.690344	0.283714	2.43324	0.0149644	0.0613238	NS	LPS assembly lipoprotein LptE	WP_001269673.1	193	P0ADC1	LPTE_ECOLI	667064	667642	579	-	Protein Homology	CDS	BW25113_RS03330	lptE	COORDINATES: similar to AA sequence:RefSeq:NP_415174.1	WP_001269673.1	NA	NA	NA
652	leuS	1751	1876	1678	3324	2767	4088	2454.39	0.501231	0.223179	2.24588	0.024712	0.0902813	NS	leucine--tRNA ligase	WP_001340834.1	860	P07813	SYL_ECOLI	667660	670239	2580	-	Protein Homology	CDS	BW25113_RS03335	leuS	COORDINATES: similar to AA sequence:RefSeq:WP_008456064.1	WP_001340834.1	NA	NA	NA
653	ybeL	808	859	886	156	373	306	609.406	-2.02037	0.367849	-5.49238	3.96546e-08	5.24856e-07	DO	zinc ribbon-containing protein	WP_001044880.1	160	P0AAT9	YBEL_ECOLI	670474	670953	480	+	Protein Homology	CDS	BW25113_RS03340	ybeL	COORDINATES: similar to AA sequence:RefSeq:NP_308708.1	WP_001044880.1	NA	NA	NA
654	ybeQ	112	126	166	44	69	66	103.005	-1.59276	0.336803	-4.72906	2.25558e-06	2.48366e-05	DO	SEL1-like repeat protein	WP_000578178.1	325	P77234	YBEQ_ECOLI	671029	672003	975	-	Protein Homology	CDS	BW25113_RS03345	ybeQ	COORDINATES: similar to AA sequence:RefSeq:NP_415177.4	WP_000578178.1	NA	NA	NA
655	ybeR	0	1	2	2	4	1	1.62655	0.840288	1.36183	0.617028	0.537216	NA	NS	DUF1266 domain-containing protein	WP_000367023.1	235	P77627	YBER_ECOLI	672167	672871	705	+	Protein Homology	CDS	BW25113_RS03350	ybeR	COORDINATES: similar to AA sequence:RefSeq:NP_415178.1	WP_000367023.1	NA	NA	NA
656	djlB	10	13	11	16	14	20	13.5908	0.121485	0.484906	0.250532	0.802176	0.90354	NS	J domain-containing protein	WP_000786572.1	475	P77381	DJLB_ECOLI	672871	674295	1425	+	Protein Homology	CDS	BW25113_RS03355	djlB	COORDINATES: similar to AA sequence:RefSeq:NP_415179.1	WP_000786572.1	NA	NA	NA
657	ybeT	0	3	2	1	2	1	1.55466	-0.734242	1.34974	-0.543989	0.586449	NA	NS	sel1 repeat family protein	WP_001035674.1	184	P77296	YBET_ECOLI	674311	674862	552	-	Protein Homology	CDS	BW25113_RS03360	ybeT	COORDINATES: similar to AA sequence:RefSeq:NP_415180.1	WP_001035674.1	NA	NA	NA
658	ybeU	13	9	17	15	8	10	12.1532	-0.664404	0.53803	-1.23488	0.216874	0.417703	NS	DUF1266 domain-containing protein	WP_001030934.1	235	P77427	YBEU_ECOLI	674964	675668	705	+	Protein Homology	CDS	BW25113_RS03365	ybeU	COORDINATES: similar to AA sequence:RefSeq:NP_415181.1	WP_001030934.1	NA	NA	NA
659	djlC	39	21	37	46	32	74	39.6172	0.194862	0.406735	0.479089	0.631875	0.795763	NS	co-chaperone DjlC	WP_001300403.1	483	P77359	DJLC_ECOLI	675668	677116	1449	+	Protein Homology	CDS	BW25113_RS03370	djlC	COORDINATES: similar to AA sequence:RefSeq:NP_415182.1	WP_001300403.1	NA	NA	NA
660	hscC	19	17	24	31	27	27	23.6654	0.0833977	0.406046	0.20539	0.837268	0.923485	NS	molecular chaperone HscC	WP_000367875.1	556	P77319	HSCC_ECOLI	677182	678849	1668	-	Protein Homology	CDS	BW25113_RS03375	hscC	COORDINATES: similar to AA sequence:RefSeq:NP_415183.1	WP_000367875.1	NA	NA	NA
661	rihA	530	782	553	40	17	32	370.494	-4.83065	0.365224	-13.2265	6.16785e-40	4.84916e-38	DO	pyrimidine-specific ribonucleoside hydrolase RihA	WP_001207520.1	311	P41409	RIHA_ECOLI	678936	679868	933	-	Protein Homology	CDS	BW25113_RS03380	rihA	COORDINATES: similar to AA sequence:RefSeq:NP_415184.1	WP_001207520.1	NA	NA	NA
662	gltL	327	324	357	162	134	170	259.176	-1.54191	0.239985	-6.42502	1.31852e-10	2.14178e-09	DO	glutamate/aspartate ABC transporter ATP-binding protein GltL	WP_000631384.1	241	P0AAG3	GLTL_ECOLI	679989	680711	723	-	Protein Homology	CDS	BW25113_RS03385	gltL	COORDINATES: similar to AA sequence:RefSeq:WP_020245804.1	WP_000631384.1	NA	NA	NA
663	gltK	303	306	270	104	76	109	209.259	-2.03902	0.261072	-7.81018	5.71076e-15	1.30517e-13	DO	glutamate/aspartate ABC transporter permease GltK	WP_000272824.1	224	P0AER5	GLTK_ECOLI	680714	681385	672	-	Protein Homology	CDS	BW25113_RS03390	gltK	COORDINATES: similar to AA sequence:RefSeq:NP_308719.1	WP_000272824.1	NA	NA	NA
664	gltJ	366	515	454	160	118	171	319.564	-2.00931	0.275907	-7.28257	3.27515e-13	6.53533e-12	DO	glutamate/aspartate ABC transporter permease GltJ	WP_000020941.1	246	P0AER3	GLTJ_ECOLI	681388	682125	738	-	Protein Homology	CDS	BW25113_RS03395	gltJ	COORDINATES: similar to AA sequence:RefSeq:NP_415187.1	WP_000020941.1	NA	NA	NA
665	gltI	2944	4812	4592	1459	1345	1799	3021.25	-1.85977	0.285648	-6.51072	7.47925e-11	1.21996e-09	DO	glutamate/aspartate ABC transporter substrate-binding protein GltI	WP_001177086.1	302	P37902	GLTI_ECOLI	682298	683203	906	-	Protein Homology	CDS	BW25113_RS03400	gltI	COORDINATES: similar to AA sequence:RefSeq:NP_415188.1	WP_001177086.1	NA	NA	NA
666	RS03405	325	561	430	422	278	372	405.007	-0.729894	0.314956	-2.31745	0.0204793	0.0783116	NS	IS5-like element IS5 family transposase	WP_000019403.1	326	not found	not found	683456	684433	978	-	Protein Homology	CDS	BW25113_RS03405	NA	COORDINATES: similar to AA sequence:RefSeq:NP_414793.2	WP_000019403.1	NA	NA	NA
667	lnt	553	604	540	665	470	810	598.554	-0.248865	0.253237	-0.982734	0.325738	0.536438	NS	apolipoprotein N-acyltransferase	WP_000853021.1	512	P23930	LNT_ECOLI	684802	686337	1536	-	Protein Homology	CDS	BW25113_RS03410	lnt	COORDINATES: similar to AA sequence:RefSeq:NP_415190.1	WP_000853021.1	NA	NA	NA
668	corC	1605	1593	2102	2195	1884	2778	1982.61	-0.0657408	0.245287	-0.268016	0.788687	0.898906	NS	CNNM family magnesium/cobalt transport protein CorC	WP_001278605.1	292	P0AE78	CORC_ECOLI	686365	687240	876	-	Protein Homology	CDS	BW25113_RS03415	corC	COORDINATES: similar to AA sequence:RefSeq:NP_308723.1	WP_001278605.1	NA	NA	CorC(YbeX) belongs to the Cyclin M Mg2+ Exporter (CNNM) family, and was characterized as belonging to a set of three proteins, at least one of which must be present for CorA to function.
669	ybeY	628	512	823	659	818	797	701.311	-0.201808	0.289812	-0.696343	0.486214	0.685548	NS	rRNA maturation RNase YbeY	WP_000084469.1	155	P0A898	YBEY_ECOLI	687333	687797	465	-	Protein Homology	CDS	BW25113_RS03420	ybeY	COORDINATES: similar to AA sequence:RefSeq:WP_014169133.1	WP_000084469.1	NA	NA	NA
670	ybeZ	1891	1698	2334	2247	2409	2694	2181.52	-0.110747	0.244817	-0.452365	0.651006	0.808738	NS	PhoH family protein	WP_001018040.1	346	P0A9K3	PHOL_ECOLI	687797	688834	1038	-	Protein Homology	CDS	BW25113_RS03425	ybeZ	COORDINATES: similar to AA sequence:RefSeq:NP_415193.2	WP_001018040.1	NA	NA	NA
671	miaB	287	238	251	506	363	602	355.545	0.481276	0.255583	1.88305	0.0596935	0.177098	NS	tRNA (N6-isopentenyl adenosine(37)-C2)-methylthiotransferase MiaB	WP_000162740.1	474	P0AEI1	MIAB_ECOLI	688990	690411	1422	-	Protein Homology	CDS	BW25113_RS03430	miaB	COORDINATES: similar to AA sequence:RefSeq:NP_308726.1	WP_000162740.1	NA	NA	NA
672	ubiF	559	320	380	422	613	562	469.976	-0.0667217	0.325431	-0.205026	0.837552	0.923539	NS	2-octaprenyl-3-methyl-6-methoxy-1,4-benzoquinol hydroxylase	WP_000184541.1	391	P75728	UBIF_ECOLI	690557	691729	1173	+	Protein Homology	CDS	BW25113_RS03435	ubiF	COORDINATES: similar to AA sequence:RefSeq:NP_415195.1	WP_000184541.1	NA	NA	NA
673	asnB	209	355	204	765	609	898	468.738	1.12221	0.317768	3.53156	0.000413121	0.00297978	UP	asparagine synthase B	WP_000337077.1	554	P22106	ASNB_ECOLI	692972	694633	1662	-	Protein Homology	CDS	BW25113_RS03475	asnB	COORDINATES: similar to AA sequence:RefSeq:WP_001724523.1	WP_000337077.1	NA	NA	NA
674	nagD	251	272	237	457	404	494	338.452	0.40562	0.233863	1.73443	0.082841	0.221078	NS	ribonucleotide monophosphatase NagD	WP_000153129.1	250	P0AF24	NAGD_ECOLI	695033	695782	750	-	Protein Homology	CDS	BW25113_RS03480	nagD	COORDINATES: similar to AA sequence:RefSeq:NP_308732.1	WP_000153129.1	NA	NA	NA
675	nagC	438	437	481	837	728	1015	624.826	0.493324	0.222621	2.21598	0.0266929	0.0958264	NS	DNA-binding transcriptional regulator NagC	WP_000187594.1	406	P0AF20	NAGC_ECOLI	695833	697050	1218	-	Protein Homology	CDS	BW25113_RS03485	nagC	COORDINATES: similar to AA sequence:RefSeq:NP_308733.1	WP_000187594.1	NA	NA	NA
676	nagA	389	455	416	476	465	573	456.73	-0.165168	0.231832	-0.712445	0.476189	0.678257	NS	N-acetylglucosamine-6-phosphate deacetylase	WP_000271153.1	382	P0AF18	NAGA_ECOLI	697062	698207	1146	-	Protein Homology	CDS	BW25113_RS03490	nagA	COORDINATES: similar to AA sequence:RefSeq:NP_308734.1	WP_000271153.1	NA	NA	NA
677	nagB	210	254	261	151	255	251	233.03	-0.561808	0.3169	-1.77282	0.0762579	0.207885	NS	glucosamine-6-phosphate deaminase	WP_001237072.1	266	P0A759	NAGB_ECOLI	698270	699067	798	-	Protein Homology	CDS	BW25113_RS03495	nagB	COORDINATES: similar to AA sequence:RefSeq:WP_008805656.1	WP_001237072.1	NA	NA	NA
678	nagE	811	1102	682	267	283	308	620.653	-2.02283	0.290596	-6.96096	3.37969e-12	6.12238e-11	DO	PTS N-acetyl glucosamine transporter subunit IIABC	WP_038432907.1	648	P09323	PTW3C_ECOLI	699400	701343	1944	+	Protein Homology	CDS	BW25113_RS03500	nagE	COORDINATES: similar to AA sequence:RefSeq:NP_415205.1	WP_038432907.1	NA	NA	NA
679	glnS	795	1131	953	1930	1391	2279	1341.05	0.514742	0.271016	1.8993	0.0575246	0.172321	NS	glutamine--tRNA ligase	WP_001287154.1	554	P00962	SYQ_ECOLI	701549	703210	1662	+	Protein Homology	CDS	BW25113_RS03505	glnS	COORDINATES: similar to AA sequence:RefSeq:NP_415206.1	WP_001287154.1	NA	NA	NA
680	chiP	10	23	9	8	7	6	11.1199	-1.42401	0.610704	-2.33176	0.0197136	0.0761986	NS	chitoporin	WP_001258819.1	468	P75733	CHIP_ECOLI	703790	705193	1404	+	Protein Homology	CDS	BW25113_RS03510	chiP	COORDINATES: similar to AA sequence:RefSeq:NP_415207.1	WP_001258819.1	NA	NA	NA
681	chiQ	10	11	13	17	15	16	13.3772	0.0741699	0.488219	0.151919	0.87925	0.941778	NS	ChiQ/YbfN family lipoprotein	WP_000733579.1	108	P75734	CHIQ_ECOLI	705246	705569	324	+	Protein Homology	CDS	BW25113_RS03515	chiQ	COORDINATES: similar to AA sequence:RefSeq:NP_415208.1	WP_000733579.1	NA	NA	NA
682	fur	601	1164	875	952	773	1033	898.498	-0.373773	0.315776	-1.18366	0.236546	0.440949	NS	ferric iron uptake transcriptional regulator	WP_000131702.1	148	P0A9A9	FUR_ECOLI	705659	706102	444	-	Protein Homology	CDS	BW25113_RS03520	fur	COORDINATES: similar to AA sequence:RefSeq:NP_308741.1	WP_000131702.1	NA	NA	NA
683	uof	35	76	61	116	95	149	83.7916	0.620908	0.362215	1.7142	0.0864924	0.22697	NS	fur leader peptide	WP_001406816.1	28	A8DYP9	LPFUR_ECOLI	706098	706181	84	-	Protein Homology	CDS	BW25113_RS03525	uof	COORDINATES: similar to AA sequence:RefSeq:YP_001491546.1	WP_001406816.1	NA	NA	NA
684	fldA	219	286	286	716	391	685	404.053	0.736376	0.302544	2.43395	0.0149351	0.0612839	NS	flavodoxin FldA	WP_001018618.1	176	P61949	FLAV_ECOLI	706394	706921	528	-	Protein Homology	CDS	BW25113_RS03535	fldA	COORDINATES: similar to AA sequence:RefSeq:NP_308742.1	WP_001018618.1	NA	NA	NA
685	ybfE	13	12	9	31	21	30	18.1313	0.837659	0.455131	1.84048	0.0656978	0.187417	NS	LexA regulated protein	WP_001300829.1	97	P0AAU7	YBFE_ECOLI	707064	707354	291	-	Protein Homology	CDS	BW25113_RS03540	ybfE	COORDINATES: similar to AA sequence:RefSeq:NP_415211.2	WP_001300829.1	NA	NA	NA
686	ybfF	82	102	73	190	135	228	127.101	0.660605	0.299135	2.20838	0.0272176	0.0973542	NS	esterase	WP_000773288.1	254	P75736	YBFF_ECOLI	707497	708258	762	-	Protein Homology	CDS	BW25113_RS03545	ybfF	COORDINATES: similar to AA sequence:RefSeq:NP_415212.1	WP_000773288.1	NA	NA	NA
687	seqA	607	1328	716	667	454	801	780.142	-0.916964	0.369427	-2.48212	0.0130603	0.0550858	NS	replication initiation negative regulator SeqA	WP_000848387.1	181	P0AFY8	SEQA_ECOLI	708443	708985	543	+	Protein Homology	CDS	BW25113_RS03550	seqA	COORDINATES: similar to AA sequence:RefSeq:NP_415213.1	WP_000848387.1	NA	NA	NA
688	pgm	2052	3218	1837	1700	1492	2343	2144.97	-0.808007	0.311984	-2.5899	0.00960037	0.0431797	NS	phosphoglucomutase (alpha-D-glucose-1,6-bisphosphate-dependent)	WP_001297249.1	546	P36938	PGM_ECOLI	709014	710651	1638	+	Protein Homology	CDS	BW25113_RS03555	pgm	COORDINATES: similar to AA sequence:RefSeq:NP_415214.1	WP_001297249.1	NA	NA	NA
689	RS03560	9	8	13	8	6	12	9.36453	-0.648122	0.576564	-1.12411	0.260965	0.469067	NS	lipoprotein	WP_000856353.1	164	not found	not found	710868	711359	492	+	Protein Homology	CDS	BW25113_RS03560	NA	COORDINATES: similar to AA sequence:RefSeq:NP_415215.1	WP_000856353.1	NA	NA	NA
690	RS03565	2	1	2	2	3	0	1.71921	-0.370545	1.28238	-0.288951	0.772619	NA	NS	DUF2625 domain-containing protein	NA	216	not found	not found	711406	712053	648	-	Protein Homology	CDS	BW25113_RS03565	NA	COORDINATES: similar to AA sequence:RefSeq:WP_001208812.1	NA	NA	TRUE	internal stop
691	RS03570	1	1	1	0	0	0	0.574328	-2.8657	2.08947	-1.3715	0.17022	NA	NS	winged helix-turn-helix domain-containing protein	NA	49	not found	not found	712180	712326	147	-	Protein Homology	CDS	BW25113_RS03570	NA	COORDINATES: similar to AA sequence:RefSeq:NP_415222.1	NA	TRUE	TRUE	internal stop; incomplete; partial in the middle of a contig; missing N-terminus
692	potE	76	66	100	68	104	100	85.2808	-0.247634	0.337215	-0.734352	0.462734	0.666792	NS	putrescine-ornithine antiporter	WP_000075845.1	439	P0AAF1	POTE_ECOLI	712405	713721	1317	-	Protein Homology	CDS	BW25113_RS03575	potE	COORDINATES: similar to AA sequence:RefSeq:NP_415219.1	WP_000075845.1	NA	NA	NA
693	speF	17	19	17	27	18	28	20.466	0.0262077	0.420239	0.0623637	0.950273	0.977374	NS	ornithine decarboxylase SpeF	WP_000040195.1	732	multi matches same column	multi matches same column	713721	715916	2196	-	Protein Homology	CDS	BW25113_RS03580	speF	COORDINATES: similar to AA sequence:RefSeq:NP_415220.1	WP_000040195.1	NA	NA	NA
694	RS26090	0	0	0	0	0	0	0	NA	NA	NA	NA	NA	NS	leader peptide SpeFL	WP_211180488.1	34	not found	not found	716177	716278	102	-	Protein Homology	CDS	BW25113_RS26090	NA	COORDINATES: similar to AA sequence:RefSeq:YP_010051176.1	WP_211180488.1	NA	NA	NA
695	kdpE	73	58	69	55	90	91	72.016	-0.18095	0.337287	-0.536488	0.591621	0.768053	NS	two-component system response regulator KdpE	WP_000186076.1	225	P21866	KDPE_ECOLI	716515	717189	675	-	Protein Homology	CDS	BW25113_RS03590	kdpE	COORDINATES: similar to AA sequence:RefSeq:NP_415222.1	WP_000186076.1	NA	NA	NA
696	kdpD	204	169	153	217	246	275	205.938	0.0647952	0.266137	0.243466	0.807645	0.906065	NS	two-component system sensor histidine kinase KdpD	WP_001310640.1	894	P21865	KDPD_ECOLI	717189	719870	2682	-	Protein Homology	CDS	BW25113_RS03595	kdpD	COORDINATES: similar to AA sequence:RefSeq:NP_415223.1	WP_001310640.1	NA	NA	NA
697	kdpC	16	9	14	23	12	25	15.8432	0.180147	0.48733	0.369662	0.711635	0.851569	NS	K(+)-transporting ATPase subunit C	WP_001300431.1	190	P03961	KDPC_ECOLI	719866	720435	570	-	Protein Homology	CDS	BW25113_RS03600	kdpC	COORDINATES: similar to AA sequence:RefSeq:NP_415224.1	WP_001300431.1	NA	NA	NA
698	kdpB	30	30	25	50	23	53	33.8804	0.118665	0.400542	0.296261	0.767031	0.882831	NS	potassium-transporting ATPase subunit KdpB	WP_000087939.1	682	P03960	KDPB_ECOLI	720447	722492	2046	-	Protein Homology	CDS	BW25113_RS03605	kdpB	COORDINATES: similar to AA sequence:RefSeq:NP_415225.1	WP_000087939.1	NA	NA	NA
699	kdpA	20	3	10	10	7	15	10.7264	-0.485771	0.654772	-0.741893	0.458152	0.662374	NS	potassium-transporting ATPase subunit KdpA	WP_000741129.1	557	P03959	KDPA_ECOLI	722518	724188	1671	-	Protein Homology	CDS	BW25113_RS03610	kdpA	COORDINATES: similar to AA sequence:RefSeq:NP_415226.1	WP_000741129.1	NA	NA	NA
700	kdpF	1	0	0	0	0	0	0.189074	-1.38477	3.77077	-0.367238	0.713441	NA	NS	K(+)-transporting ATPase subunit F	WP_001272653.1	29	P36937	KDPF_ECOLI	724191	724277	87	-	Protein Homology	CDS	BW25113_RS03615	kdpF	COORDINATES: similar to AA sequence:RefSeq:YP_588443.1	WP_001272653.1	NA	NA	NA
701	ybfA	69	113	231	362	436	381	248.886	1.10404	0.435293	2.53632	0.0112025	0.0486061	UP	YbfA family protein	WP_000424924.1	68	P0AAU2	YBFA_ECOLI	724590	724793	204	+	Protein Homology	CDS	BW25113_RS03620	ybfA	COORDINATES: similar to AA sequence:RefSeq:NP_308755.1	WP_000424924.1	NA	NA	NA
702	rhsC	111	57	69	185	95	122	102.535	0.340897	0.385182	0.885027	0.376142	0.585822	NS	rhs element protein RhsC	WP_000015200.1	1397	P16918	RHSC_ECOLI	725039	729229	4191	+	Protein Homology	CDS	BW25113_RS03625	rhsC	COORDINATES: similar to AA sequence:RefSeq:NP_415229.1	WP_000015200.1	NA	NA	NA
703	RS03630	2	2	3	5	4	2	2.95067	0.247879	0.959737	0.258278	0.796192	NA	NS	hypothetical protein	WP_000873944.1	108	not found	not found	729232	729555	324	+	Protein Homology	CDS	BW25113_RS03630	NA	COORDINATES: similar to AA sequence:RefSeq:NP_415230.1	WP_000873944.1	NA	NA	NA
704	RS03635	34	20	23	25	16	24	23.9021	-0.675244	0.422043	-1.59994	0.109611	0.2668	NS	RHS repeat protein	NA	501	not found	not found	729604	731106	1503	+	Protein Homology	CDS	BW25113_RS03635	NA	COORDINATES: similar to AA sequence:RefSeq:NP_308756.1	NA	TRUE	TRUE	incomplete; partial in the middle of a contig; missing N-terminus
705	RS03640	7	5	15	10	14	14	10.5941	0.0737878	0.585371	0.126053	0.89969	0.950533	NS	hypothetical protein	WP_000832338.1	189	not found	not found	731106	731672	567	+	Protein Homology	CDS	BW25113_RS03640	NA	COORDINATES: similar to AA sequence:RefSeq:NP_415232.1	WP_000832338.1	NA	NA	NA
706	ybfQ	1	1	1	1	0	3	1.09909	-0.072185	1.53361	-0.0470686	0.962459	NA	NS	ISAs1 family transposase	NA	77	check length	check length	731901	732131	231	+	Protein Homology	CDS	BW25113_RS03645	ybfQ	COORDINATES: similar to AA sequence:RefSeq:WP_000420980.1	NA	TRUE	TRUE	incomplete; partial in the middle of a contig; missing C-terminus
707	RS03650	1	4	2	1	1	8	2.667	0.0112843	1.1065	0.0101982	0.991863	NA	NS	ISAs1 family transposase	NA	378	not found	not found	732281	733414	1134	+	Protein Homology	CDS	BW25113_RS03650	NA	COORDINATES: similar to AA sequence:RefSeq:WP_000420980.1	NA	NA	TRUE	internal stop
708	ybfD	2	9	4	6	4	7	5.28523	-0.26407	0.76904	-0.343376	0.731315	NA	NS	ISAs1 family transposase	NA	252	P28916	YBFD_ECOLI	733548	734303	756	+	Protein Homology	CDS	BW25113_RS03655	ybfD	COORDINATES: similar to AA sequence:RefSeq:WP_000420980.1	NA	TRUE	TRUE	incomplete; partial in the middle of a contig; missing C-terminus
709	ybgA	290	179	430	254	606	501	367.95	0.19549	0.435188	0.449208	0.653282	0.810038	NS	YbgA family protein	WP_001053305.1	169	P24252	YBGA_ECOLI	734457	734963	507	+	Protein Homology	CDS	BW25113_RS03660	ybgA	COORDINATES: similar to AA sequence:RefSeq:NP_415235.1	WP_001053305.1	NA	NA	NA
710	phrB	562	281	466	383	761	606	502.71	0.0187396	0.38607	0.0485393	0.961286	0.981338	NS	deoxyribodipyrimidine photo-lyase	WP_000207142.1	472	P00914	PHR_ECOLI	734963	736378	1416	+	Protein Homology	CDS	BW25113_RS03665	phrB	COORDINATES: similar to AA sequence:RefSeq:NP_415236.1	WP_000207142.1	NA	NA	NA
711	dtpD	89	50	71	71	83	94	75.443	-0.182257	0.330944	-0.550721	0.581825	0.760357	NS	dipeptide permease DtpD	WP_001032689.1	493	P75742	DTPD_ECOLI	736534	738012	1479	-	Protein Homology	CDS	BW25113_RS03670	dtpD	COORDINATES: similar to AA sequence:RefSeq:NP_415237.1	WP_001032689.1	NA	NA	NA
712	ybgI	290	260	177	442	532	602	363.919	0.690488	0.297012	2.32478	0.0200839	0.0771747	NS	radiation resistance protein YbgI	WP_000798871.1	247	P0AFP6	GCH1L_ECOLI	738283	739023	741	+	Protein Homology	CDS	BW25113_RS03675	ybgI	COORDINATES: similar to AA sequence:RefSeq:WP_000798886.1	WP_000798871.1	NA	NA	NA
713	pxpB	240	226	140	332	372	436	278.444	0.483663	0.305341	1.58401	0.113191	0.27281	NS	5-oxoprolinase subunit PxpB	WP_001188343.1	218	P0AAV4	PXPB_ECOLI	739049	739702	654	+	Protein Homology	CDS	BW25113_RS03680	pxpB	COORDINATES: similar to AA sequence:RefSeq:NP_308763.1	WP_001188343.1	NA	NA	NA
714	pxpC	383	326	223	478	575	676	424.541	0.463871	0.302471	1.53361	0.125126	0.289508	NS	5-oxoprolinase subunit PxpC	WP_000912724.1	310	P75745	PXPC_ECOLI	739699	740628	930	+	Protein Homology	CDS	BW25113_RS03685	pxpC	COORDINATES: similar to AA sequence:RefSeq:NP_415240.1	WP_000912724.1	NA	NA	NA
715	pxpA	140	136	90	221	215	262	169.431	0.502142	0.290206	1.73029	0.083578	0.221901	NS	5-oxoprolinase subunit PxpA	WP_000687112.1	244	P75746	PXPA_ECOLI	740621	741352	732	+	Protein Homology	CDS	BW25113_RS03690	pxpA	COORDINATES: similar to AA sequence:RefSeq:NP_415241.1	WP_000687112.1	NA	NA	NA
716	nei	13	19	24	37	36	30	25.5986	0.466225	0.424619	1.09798	0.272211	0.48072	NS	endonuclease VIII	WP_001113989.1	263	P50465	END8_ECOLI	741391	742179	789	+	Protein Homology	CDS	BW25113_RS03695	nei	COORDINATES: similar to AA sequence:RefSeq:NP_415242.1	WP_001113989.1	NA	NA	NA
717	abrB	37	36	23	45	32	31	33.9135	-0.248263	0.396552	-0.626055	0.531279	0.725915	NS	AbrB family transcriptional regulator	WP_001336221.1	348	P75747	ABRB_ECOLI	742182	743225	1044	-	Protein Homology	CDS	BW25113_RS03700	abrB	COORDINATES: similar to AA sequence:RefSeq:NP_415243.4	WP_001336221.1	NA	NA	NA
718	ybgO	42	43	60	60	55	73	54.4012	-0.0565193	0.324432	-0.17421	0.8617	0.934569	NS	fimbrial protein	WP_001272410.1	353	P75748	YBGO_ECOLI	743380	744438	1059	-	Protein Homology	CDS	BW25113_RS03705	ybgO	COORDINATES: similar to AA sequence:RefSeq:NP_415244.4	WP_001272410.1	NA	NA	NA
719	ybgP	4	6	5	20	12	13	9.32386	1.16239	0.613271	1.89539	0.0580405	0.173504	NS	molecular chaperone	WP_000142799.1	242	P75749	YBGP_ECOLI	744438	745163	726	-	Protein Homology	CDS	BW25113_RS03710	ybgP	COORDINATES: similar to AA sequence:RefSeq:NP_415245.1	WP_000142799.1	NA	NA	NA
720	ybgQ	10	4	16	19	13	17	12.6795	0.283512	0.560917	0.505444	0.613247	0.783704	NS	fimbrial biogenesis outer membrane usher protein	WP_001310647.1	818	check length	check length	745181	747634	2454	-	Protein Homology	CDS	BW25113_RS03715	ybgQ	COORDINATES: similar to AA sequence:RefSeq:NP_706516.2	WP_001310647.1	NA	NA	NA
721	ybgD	2	4	5	5	3	4	3.81577	-0.30413	0.842105	-0.361155	0.717984	NA	NS	type 1 fimbrial protein	WP_000472412.1	188	P37909	YBGD_ECOLI	747688	748251	564	-	Protein Homology	CDS	BW25113_RS03720	ybgD	COORDINATES: similar to AA sequence:RefSeq:NP_415247.1	WP_000472412.1	NA	NA	NA
722	gltA	10611	9928	9462	6424	6915	9265	8943.8	-0.843	0.228275	-3.69292	0.000221695	0.0016824	NS	citrate synthase	WP_000785834.1	427	P0ABH7	CISY_ECOLI	748644	749924	1281	-	Protein Homology	CDS	BW25113_RS03725	gltA	COORDINATES: similar to AA sequence:RefSeq:NP_415248.1	WP_000785834.1	NA	NA	NA
723	ybgU	273	482	381	168	252	322	323.231	-1.05277	0.346515	-3.03817	0.00238017	0.0137595	DO	hypothetical protein	WP_001305582.1	35	P0DPN5	YBGU_ECOLI	750133	750237	105	-	Protein Homology	CDS	BW25113_RS25495	NA	COORDINATES: similar to AA sequence:RefSeq:YP_009518759.1	WP_001305582.1	NA	NA	NA
724	sdhC	2391	2672	1545	122	107	162	1322.44	-4.52064	0.30963	-14.6001	2.80349e-48	3.14872e-46	DO	succinate dehydrogenase cytochrome b556 subunit	WP_000263347.1	134	P69054	DHSC_ECOLI	750618	751019	402	+	Protein Homology	CDS	BW25113_RS03735	sdhC	COORDINATES: similar to AA sequence:RefSeq:WP_000263334.1	WP_000263347.1	NA	NA	NA
725	sdhD	747	910	608	43	56	88	460.683	-4.0449	0.330861	-12.2254	2.27558e-34	1.33512e-32	DO	succinate dehydrogenase membrane anchor subunit	WP_000254365.1	115	P0AC44	DHSD_ECOLI	751016	751360	345	+	Protein Homology	CDS	BW25113_RS03740	sdhD	COORDINATES: similar to AA sequence:RefSeq:NP_415250.1	WP_000254365.1	NA	NA	NA
726	sdhA	4549	3724	2428	264	256	372	2174.44	-4.02288	0.312069	-12.891	5.05875e-38	3.68258e-36	DO	succinate dehydrogenase flavoprotein subunit	WP_000775540.1	588	P0AC41	SDHA_ECOLI	751363	753126	1764	+	Protein Homology	CDS	BW25113_RS03745	sdhA	COORDINATES: similar to AA sequence:RefSeq:WP_005122549.1	WP_000775540.1	NA	NA	NA
727	sdhB	1461	1115	896	130	109	146	718.786	-3.60381	0.287243	-12.5462	4.17041e-36	2.64417e-34	DO	succinate dehydrogenase iron-sulfur subunit SdhB	WP_001235254.1	238	P07014	SDHB_ECOLI	753145	753858	714	+	Protein Homology	CDS	BW25113_RS03750	sdhB	COORDINATES: similar to AA sequence:RefSeq:WP_012133276.1	WP_001235254.1	NA	NA	NA
728	sucA	6949	3031	4768	1089	706	1150	3227.08	-2.75888	0.349669	-7.88999	3.02215e-15	7.11381e-14	DO	2-oxoglutarate dehydrogenase E1 component	WP_001181473.1	933	P0AFG3	ODO1_ECOLI	754162	756960	2799	+	Protein Homology	CDS	BW25113_RS03760	sucA	COORDINATES: similar to AA sequence:RefSeq:NP_308778.1	WP_001181473.1	NA	NA	NA
729	odhB	4114	789	2735	813	626	827	1773.48	-2.17347	0.491291	-4.42399	9.68939e-06	9.86762e-05	DO	2-oxoglutarate dehydrogenase complex dihydrolipoyllysine-residue succinyltransferase	WP_000099823.1	405	P0AFG6	ODO2_ECOLI	756978	758192	1215	+	Protein Homology	CDS	BW25113_RS03765	odhB	COORDINATES: similar to AA sequence:RefSeq:NP_308779.1	WP_000099823.1	NA	NA	NA
730	sucC	3629	752	2614	688	618	769	1624.86	-2.17191	0.477922	-4.54448	5.50722e-06	5.74241e-05	DO	ADP-forming succinate--CoA ligase subunit beta	WP_001048602.1	388	P0A836	SUCC_ECOLI	758470	759633	1164	+	Protein Homology	CDS	BW25113_RS03770	sucC	COORDINATES: similar to AA sequence:RefSeq:WP_012133271.1	WP_001048602.1	NA	NA	NA
731	sucD	3487	625	2242	650	512	667	1467.26	-2.21619	0.502295	-4.41213	1.02357e-05	0.000103436	DO	succinate--CoA ligase subunit alpha	WP_000025458.1	289	P0AGE9	SUCD_ECOLI	759636	760502	867	+	Protein Homology	CDS	BW25113_RS03775	sucD	COORDINATES: similar to AA sequence:RefSeq:NP_308781.1	WP_000025458.1	NA	NA	NA
732	mngR	19	22	24	39	45	50	31.5711	0.618178	0.371809	1.66262	0.0963884	0.244057	NS	mannosyl-D-glycerate transport/metabolism system transcriptional repressor MngR	WP_000509902.1	240	P13669	MNGR_ECOLI	760612	761331	720	-	Protein Homology	CDS	BW25113_RS03780	mngR	COORDINATES: similar to AA sequence:RefSeq:NP_415258.1	WP_000509902.1	NA	NA	NA
733	mngA	14	14	9	6	9	21	12.0481	-0.499614	0.571252	-0.874594	0.381795	0.590646	NS	PTS 2-O-a-mannosyl-D-glycerate transporter subunit IIABC	WP_001054864.1	638	check length	check length	761500	763413	1914	+	Protein Homology	CDS	BW25113_RS03785	mngA	COORDINATES: similar to AA sequence:RefSeq:WP_001393949.1	WP_001054864.1	NA	NA	NA
734	mngB	116	108	101	194	105	152	126.208	0.0413269	0.311667	0.1326	0.89451	0.948818	NS	mannosylglycerate hydrolase	WP_000648976.1	877	P54746	MNGB_ECOLI	763434	766064	2631	+	Protein Homology	CDS	BW25113_RS03790	mngB	COORDINATES: similar to AA sequence:RefSeq:NP_415260.1	WP_000648976.1	NA	NA	NA
735	cydA	2348	2463	1793	8533	2424	2785	3237.77	0.64017	0.478264	1.33853	0.180724	0.368288	NS	cytochrome ubiquinol oxidase subunit I	WP_000884361.1	522	P0ABJ9	CYDA_ECOLI	766914	768479	1566	+	Protein Homology	CDS	BW25113_RS03800	cydA	COORDINATES: similar to AA sequence:RefSeq:NP_415261.2	WP_000884361.1	NA	NA	NA
736	cydB	1706	1844	1251	2602	1796	2126	1851.26	0.0167242	0.285787	0.0585199	0.953335	0.978683	NS	cytochrome d ubiquinol oxidase subunit II	WP_000568275.1	379	P0ABK2	CYDB_ECOLI	768498	769634	1137	+	Protein Homology	CDS	BW25113_RS03805	cydB	COORDINATES: similar to AA sequence:RefSeq:WP_000568269.1	WP_000568275.1	NA	NA	NA
737	cydX	30	100	72	115	112	89	84.5747	0.232509	0.449071	0.517755	0.604629	0.776998	NS	cytochrome bd-I oxidase subunit CydX	WP_000270282.1	37	P56100	CYDX_ECOLI	769652	769762	111	+	Protein Homology	CDS	BW25113_RS03810	cydX	COORDINATES: similar to AA sequence:RefSeq:YP_588444.1	WP_000270282.1	NA	NA	NA
738	ybgE	184	274	196	306	280	338	257.081	0.0679164	0.28027	0.242325	0.808528	0.906478	NS	cyd operon protein YbgE	WP_000034602.1	97	P0AAV0	YBGE_ECOLI	769765	770055	291	+	Protein Homology	CDS	BW25113_RS03815	ybgE	COORDINATES: similar to AA sequence:RefSeq:NP_308797.1	WP_000034602.1	NA	NA	NA
739	ybgC	45	51	43	96	60	87	61.0749	0.372081	0.324374	1.14707	0.251351	0.458349	NS	tol-pal system-associated acyl-CoA thioesterase	WP_001098384.1	134	P0A8Z3	YBGC_ECOLI	770208	770609	402	+	Protein Homology	CDS	BW25113_RS03820	ybgC	COORDINATES: similar to AA sequence:RefSeq:NP_308798.1	WP_001098384.1	NA	NA	NA
740	tolQ	80	82	81	185	128	223	121.871	0.697244	0.28432	2.45232	0.0141938	0.0587879	NS	Tol-Pal system protein TolQ	WP_000131314.1	230	P0ABU9	TOLQ_ECOLI	770609	771298	690	+	Protein Homology	CDS	BW25113_RS03825	tolQ	COORDINATES: similar to AA sequence:RefSeq:NP_308799.1	WP_000131314.1	NA	NA	NA
741	tolR	34	37	30	62	63	76	47.9554	0.563828	0.32605	1.72927	0.0837608	0.222175	NS	colicin uptake protein TolR	WP_000090097.1	142	P0ABV6	TOLR_ECOLI	771305	771730	426	+	Protein Homology	CDS	BW25113_RS03830	tolR	COORDINATES: similar to AA sequence:RefSeq:WP_015965300.1	WP_000090097.1	NA	NA	NA
742	tolA	195	189	175	269	303	351	238.525	0.296959	0.248568	1.19468	0.232212	0.435792	NS	cell envelope integrity protein TolA	WP_000030637.1	421	P19934	TOLA_ECOLI	771798	773060	1263	+	Protein Homology	CDS	BW25113_RS03835	tolA	COORDINATES: similar to AA sequence:RefSeq:NP_415267.1	WP_000030637.1	NA	NA	NA
743	tolB	993	1216	1091	1631	1653	2314	1424.09	0.323979	0.241133	1.34357	0.179087	0.36571	NS	Tol-Pal system beta propeller repeat protein TolB	WP_001295307.1	430	P0A855	TOLB_ECOLI	773196	774485	1290	+	Protein Homology	CDS	BW25113_RS03840	tolB	COORDINATES: similar to AA sequence:RefSeq:WP_001646851.1	WP_001295307.1	NA	NA	NA
744	pal	1095	1645	1283	2043	2026	2608	1719.69	0.295968	0.266617	1.11008	0.266963	0.475286	NS	peptidoglycan-associated lipoprotein Pal	WP_001295306.1	173	P0A912	PAL_ECOLI	774523	775041	519	+	Protein Homology	CDS	BW25113_RS03845	pal	COORDINATES: similar to AA sequence:RefSeq:NP_308803.1	WP_001295306.1	NA	NA	NA
745	cpoB	501	660	583	938	857	1038	737.663	0.270518	0.242165	1.11708	0.26396	0.473301	NS	cell division protein CpoB	WP_000097571.1	263	P45955	CPOB_ECOLI	775054	775842	789	+	Protein Homology	CDS	BW25113_RS03850	cpoB	COORDINATES: similar to AA sequence:RefSeq:NP_415270.1	WP_000097571.1	NA	NA	NA
746	nadA	109	98	102	160	145	186	128.863	0.238292	0.255685	0.931973	0.35135	0.562888	NS	quinolinate synthase NadA	WP_000115290.1	347	P11458	NADA_ECOLI	777541	778581	1041	+	Protein Homology	CDS	BW25113_RS03890	nadA	COORDINATES: similar to AA sequence:RefSeq:NP_415271.1	WP_000115290.1	NA	NA	NA
747	pnuC	510	327	512	352	457	538	449.225	-0.426622	0.299019	-1.42674	0.153656	0.33261	NS	nicotinamide riboside transporter PnuC	WP_000345410.1	239	P0AFK2	PNUC_ECOLI	778622	779338	717	+	Protein Homology	CDS	BW25113_RS03895	pnuC	COORDINATES: similar to AA sequence:RefSeq:NP_415272.1	WP_000345410.1	NA	NA	NA
748	zitB	241	225	247	228	267	320	252.358	-0.235116	0.250224	-0.939622	0.347412	0.560392	NS	CDF family zinc transporter ZitB	WP_000951292.1	313	P75757	ZITB_ECOLI	779341	780279	939	-	Protein Homology	CDS	BW25113_RS03900	zitB	COORDINATES: similar to AA sequence:RefSeq:NP_415273.1	WP_000951292.1	NA	NA	NA
749	ybgS	61	101	87	242	1708	689	441.314	3.04176	0.600466	5.06567	4.06971e-07	4.95296e-06	UP	YbgS-like family protein	WP_000784351.1	126	P0AAV6	YBGS_ECOLI	780396	780773	378	-	Protein Homology	CDS	BW25113_RS03905	ybgS	COORDINATES: similar to AA sequence:RefSeq:NP_415274.1	WP_000784351.1	NA	NA	NA
750	aroG	2639	2559	2118	9204	4751	8782	4599.68	1.19104	0.298008	3.99668	6.42367e-05	0.000550141	UP	3-deoxy-7-phosphoheptulonate synthase AroG	WP_001109196.1	350	P0AB91	AROG_ECOLI	781089	782138	1050	+	Protein Homology	CDS	BW25113_RS03915	aroG	COORDINATES: similar to AA sequence:RefSeq:WP_001109196.1	WP_001109196.1	NA	NA	NA
751	gpmA	4487	4677	4439	9721	8578	10810	6743.1	0.667714	0.207191	3.2227	0.00126987	0.00803842	NS	2,3-diphosphoglycerate-dependent phosphoglycerate mutase	WP_001295305.1	250	P62707	GPMA_ECOLI	782302	783051	750	-	Protein Homology	CDS	BW25113_RS03920	gpmA	COORDINATES: similar to AA sequence:RefSeq:WP_000301556.1	WP_001295305.1	NA	NA	NA
752	galM	635	588	629	554	355	563	562.236	-0.769294	0.252274	-3.04943	0.00229273	0.0133324	NS	galactose-1-epimerase	WP_000931389.1	346	P0A9C3	GALM_ECOLI	783256	784293	1038	-	Protein Homology	CDS	BW25113_RS03925	galM	COORDINATES: similar to AA sequence:RefSeq:NP_415277.1	WP_000931389.1	NA	NA	NA
753	galK	462	539	389	210	221	219	359.717	-1.51633	0.270903	-5.59733	2.17673e-08	2.95059e-07	DO	galactokinase	WP_000053415.1	382	P0A6T3	GAL1_ECOLI	784290	785435	1146	-	Protein Homology	CDS	BW25113_RS03930	galK	COORDINATES: similar to AA sequence:RefSeq:WP_001713229.1	WP_000053415.1	NA	NA	NA
754	galT	199	355	228	102	119	97	196.196	-1.71163	0.346859	-4.93465	8.02952e-07	9.4221e-06	DO	galactose-1-phosphate uridylyltransferase	WP_000191497.1	348	P09148	GAL7_ECOLI	785442	786485	1044	-	Protein Homology	CDS	BW25113_RS03935	galT	COORDINATES: similar to AA sequence:RefSeq:NP_415279.1	WP_000191497.1	NA	NA	NA
755	galE	227	531	271	111	129	140	252.355	-1.86782	0.386167	-4.83682	1.31932e-06	1.49892e-05	DO	UDP-glucose 4-epimerase GalE	WP_001265438.1	338	P09147	GALE_ECOLI	786498	787511	1014	-	Protein Homology	CDS	BW25113_RS03940	galE	COORDINATES: similar to AA sequence:RefSeq:NP_415280.3	WP_001265438.1	NA	NA	NA
756	modF	134	97	86	167	182	243	144.464	0.468291	0.298612	1.56822	0.116829	0.277832	NS	molybdate ABC transporter ATP-binding protein ModF	WP_000096869.1	490	P31060	MODF_ECOLI	787775	789244	1470	-	Protein Homology	CDS	BW25113_RS03945	modF	COORDINATES: similar to AA sequence:RefSeq:NP_415281.1	WP_000096869.1	NA	NA	NA
757	modE	87	88	84	222	190	201	137.347	0.822553	0.268728	3.06092	0.00220659	0.0129464	NS	molybdenum-dependent transcriptional regulator	WP_001147439.1	262	P0A9G8	MODE_ECOLI	789315	790100	786	-	Protein Homology	CDS	BW25113_RS03955	modE	COORDINATES: similar to AA sequence:RefSeq:NP_308816.1	WP_001147439.1	NA	NA	NA
758	acrZ	42	67	68	126	147	124	91.2256	0.753462	0.339284	2.22074	0.0263684	0.0948344	NS	multidrug efflux pump accessory protein AcrZ	WP_000891515.1	49	P0AAW9	ACRZ_ECOLI	790229	790375	147	+	Protein Homology	CDS	BW25113_RS03960	acrZ	COORDINATES: similar to AA sequence:RefSeq:NP_308817.1	WP_000891515.1	NA	NA	NA
759	modA	295	245	165	511	90	276	258.148	-0.131257	0.520161	-0.252339	0.800779	0.903379	NS	molybdate ABC transporter substrate-binding protein	WP_000101984.1	257	P37329	MODA_ECOLI	790545	791315	771	+	Protein Homology	CDS	BW25113_RS03965	modA	COORDINATES: similar to AA sequence:RefSeq:NP_415284.1	WP_000101984.1	NA	NA	NA
760	modB	245	218	160	318	72	226	205.358	-0.469856	0.465136	-1.01015	0.312425	0.526421	NS	molybdate ABC transporter permease subunit	WP_000604034.1	229	P0AF01	MODB_ECOLI	791318	792004	687	+	Protein Homology	CDS	BW25113_RS03970	modB	COORDINATES: similar to AA sequence:RefSeq:NP_308819.1	WP_000604034.1	NA	NA	NA
761	modC	254	313	177	283	94	272	233.092	-0.658967	0.418276	-1.57544	0.115156	0.275981	NS	molybdenum ABC transporter ATP-binding protein ModC	WP_000891692.1	352	P09833	MODC_ECOLI	792010	793065	1056	+	Protein Homology	CDS	BW25113_RS03975	modC	COORDINATES: similar to AA sequence:RefSeq:NP_415286.1	WP_000891692.1	NA	NA	NA
762	ybhA	46	54	31	67	44	97	54.0994	0.210222	0.379383	0.554116	0.5795	0.758832	NS	bifunctional pyridoxal phosphate/fructose-1,6-bisphosphate phosphatase	WP_001300666.1	272	P21829	YBHA_ECOLI	793072	793887	816	-	Protein Homology	CDS	BW25113_RS03980	ybhA	COORDINATES: similar to AA sequence:RefSeq:NP_415287.1	WP_001300666.1	NA	NA	NA
763	pgl	750	590	762	569	858	922	737.177	-0.260869	0.289952	-0.899696	0.368282	0.578624	NS	6-phosphogluconolactonase	WP_000815435.1	331	P52697	6PGL_ECOLI	794042	795034	993	+	Protein Homology	CDS	BW25113_RS03985	pgl	COORDINATES: similar to AA sequence:RefSeq:NP_415288.1	WP_000815435.1	NA	NA	NA
764	ybhD	33	22	34	20	34	25	28.4558	-0.578048	0.422079	-1.36952	0.170835	0.354569	NS	LysR family transcriptional regulator	WP_001350493.1	317	P52696	YBHD_ECOLI	795081	796031	951	-	Protein Homology	CDS	BW25113_RS03990	ybhD	COORDINATES: similar to AA sequence:RefSeq:NP_415289.4	WP_001350493.1	NA	NA	NA
765	ybhH	0	1	2	0	0	0	0.575316	-2.86744	2.27645	-1.25961	0.20781	NA	NS	4-oxalomesaconate tautomerase	WP_000723652.1	350	P0AAV8	YBHH_ECOLI	796215	797264	1050	+	Protein Homology	CDS	BW25113_RS03995	ybhH	COORDINATES: similar to AA sequence:RefSeq:NP_415290.1	WP_000723652.1	NA	NA	NA
766	ybhI	6	8	7	11	3	5	6.7277	-0.573722	0.693676	-0.827075	0.408195	0.615266	NS	anion permease	WP_001036475.1	477	P75763	YBHI_ECOLI	797343	798773	1431	+	Protein Homology	CDS	BW25113_RS04000	ybhI	COORDINATES: similar to AA sequence:RefSeq:NP_415291.1	WP_001036475.1	NA	NA	NA
767	ybhJ	34	34	31	50	40	43	37.9905	0.00360975	0.347246	0.0103954	0.991706	0.995933	NS	hydratase	WP_000593938.1	753	P75764	YBHJ_ECOLI	798959	801217	2259	+	Protein Homology	CDS	BW25113_RS04005	ybhJ	COORDINATES: similar to AA sequence:RefSeq:NP_415292.2	WP_000593938.1	NA	NA	NA
768	ybhC	90	96	90	193	154	249	136.785	0.668472	0.270461	2.4716	0.013451	0.0564914	NS	putative acyl-CoA thioester hydrolase	WP_001091569.1	427	P46130	YBHC_ECOLI	801457	802737	1281	-	Protein Homology	CDS	BW25113_RS04010	ybhC	COORDINATES: similar to AA sequence:RefSeq:NP_415293.1	WP_001091569.1	NA	NA	NA
769	ybhB	169	157	174	221	260	346	212.766	0.291872	0.264183	1.10481	0.269242	0.478044	NS	kinase inhibitor	WP_000767389.1	158	P12994	YBHB_ECOLI	802892	803365	474	-	Protein Homology	CDS	BW25113_RS04015	ybhB	COORDINATES: similar to AA sequence:RefSeq:NP_415294.1	WP_000767389.1	NA	NA	NA
770	bioA	638	684	448	1135	1006	1455	847.586	0.583356	0.273467	2.13319	0.0329092	0.11259	NS	adenosylmethionine--8-amino-7-oxononanoate transaminase	WP_001295303.1	429	P12995	BIOA_ECOLI	803427	804713	1287	-	Protein Homology	CDS	BW25113_RS04020	bioA	COORDINATES: similar to AA sequence:RefSeq:NP_415295.1	WP_001295303.1	NA	NA	NA
771	bioB	811	693	589	1529	1200	1835	1044.8	0.685772	0.252168	2.7195	0.00653803	0.0318476	NS	biotin synthase BioB	WP_000951213.1	346	P12996	BIOB_ECOLI	804800	805837	1038	+	Protein Homology	CDS	BW25113_RS04025	bioB	COORDINATES: similar to AA sequence:RefSeq:NP_415296.1	WP_000951213.1	NA	NA	NA
772	bioF	347	258	209	580	562	799	430.076	0.817656	0.28699	2.84908	0.00438465	0.0225899	NS	8-amino-7-oxononanoate synthase	WP_000118826.1	384	P12998	BIOF_ECOLI	805837	806988	1152	+	Protein Homology	CDS	BW25113_RS04030	bioF	COORDINATES: similar to AA sequence:RefSeq:NP_415297.1	WP_000118826.1	NA	NA	NA
773	bioC	100	69	62	188	165	274	132.274	0.997527	0.31365	3.18038	0.00147083	0.009134	NS	malonyl-ACP O-methyltransferase BioC	WP_000246761.1	251	P12999	BIOC_ECOLI	806978	807730	753	+	Protein Homology	CDS	BW25113_RS04035	bioC	COORDINATES: similar to AA sequence:RefSeq:NP_415298.1	WP_000246761.1	NA	NA	NA
774	bioD1	59	63	54	151	135	164	97.7774	0.926134	0.277819	3.33358	0.000857348	0.00570259	NS	dethiobiotin synthase	WP_000044843.1	225	P13000	BIOD1_ECOLI	807726	808400	675	+	Protein Homology	CDS	BW25113_RS04040	bioD	COORDINATES: similar to AA sequence:RefSeq:NP_415299.1	WP_000044843.1	NA	NA	NA
775	uvrB	1651	1648	1489	2544	2467	3041	2061.93	0.320719	0.214589	1.49458	0.135025	0.304523	NS	excinuclease ABC subunit B	WP_000042533.1	673	P0A8F8	UVRB_ECOLI	808982	811000	2019	+	Protein Homology	CDS	BW25113_RS04045	uvrB	COORDINATES: similar to AA sequence:RefSeq:WP_005123745.1	WP_000042533.1	NA	NA	NA
776	yvcK	79	150	112	258	185	282	167.934	0.646121	0.329434	1.96131	0.0498433	0.153674	NS	uridine diphosphate-N-acetylglucosamine-binding protein YvcK	WP_001295302.1	302	P75767	GNGF_ECOLI	811198	812103	906	-	Protein Homology	CDS	BW25113_RS04050	yvcK	COORDINATES: similar to AA sequence:RefSeq:NP_415301.1	WP_001295302.1	NA	NA	NA
777	moaA	227	360	285	432	490	701	396.48	0.453664	0.301357	1.50541	0.13222	0.300437	NS	GTP 3',8-cyclase MoaA	WP_001350494.1	329	P30745	MOAA_ECOLI	812500	813486	987	+	Protein Homology	CDS	BW25113_RS04060	moaA	COORDINATES: similar to AA sequence:RefSeq:NP_415302.1	WP_001350494.1	NA	NA	NA
778	moaB	175	266	128	283	497	410	281.147	0.651758	0.386619	1.68579	0.0918368	0.236263	NS	molybdenum cofactor biosynthesis protein B	WP_000084639.1	170	P0AEZ9	MOAB_ECOLI	813511	814020	510	+	Protein Homology	CDS	BW25113_RS04065	moaB	COORDINATES: similar to AA sequence:RefSeq:WP_005123739.1	WP_000084639.1	NA	NA	NA
779	moaC	85	144	87	192	300	257	168.692	0.830239	0.359602	2.30877	0.0209564	0.0796256	NS	cyclic pyranopterin monophosphate synthase MoaC	WP_000080885.1	161	P0A738	MOAC_ECOLI	814026	814508	483	+	Protein Homology	CDS	BW25113_RS04070	moaC	COORDINATES: similar to AA sequence:RefSeq:NP_308888.1	WP_000080885.1	NA	NA	NA
780	moaD	35	49	32	67	112	74	59.118	0.724053	0.396078	1.82806	0.0675411	0.191285	NS	molybdopterin synthase sulfur carrier subunit	WP_000598619.1	81	P30748	MOAD_ECOLI	814504	814746	243	+	Protein Homology	CDS	BW25113_RS04075	moaD	COORDINATES: similar to AA sequence:RefSeq:NP_415305.1	WP_000598619.1	NA	NA	NA
781	moaE	84	108	69	153	226	171	129.766	0.668867	0.346243	1.93178	0.0533863	0.161921	NS	molybdopterin synthase catalytic subunit MoaE	WP_000852296.1	150	P30749	MOAE_ECOLI	814751	815200	450	+	Protein Homology	CDS	BW25113_RS04080	moaE	COORDINATES: similar to AA sequence:RefSeq:NP_415306.1	WP_000852296.1	NA	NA	NA
782	ybhL	813	963	1170	1190	1389	1515	1148.74	0.0516946	0.264508	0.195437	0.845051	0.925835	NS	Bax inhibitor-1/YccA family protein	WP_000373624.1	234	P0AAC4	YBHL_ECOLI	815340	816041	702	+	Protein Homology	CDS	BW25113_RS04085	ybhL	COORDINATES: similar to AA sequence:RefSeq:NP_415307.1	WP_000373624.1	NA	NA	NA
783	ybhM	15	19	23	17	25	21	20.0062	-0.271237	0.444409	-0.610333	0.541641	0.732436	NS	Bax inhibitor-1/YccA family protein	WP_000446911.1	237	P75769	YBHM_ECOLI	816249	816959	711	+	Protein Homology	CDS	BW25113_RS04090	ybhM	COORDINATES: similar to AA sequence:RefSeq:NP_415308.1	WP_000446911.1	NA	NA	NA
784	ybhN	136	51	101	116	288	212	144.24	0.702531	0.46169	1.52165	0.128096	0.2943	NS	YbhN family protein	WP_000045450.1	318	P75770	YBHN_ECOLI	817001	817954	954	-	Protein Homology	CDS	BW25113_RS04095	ybhN	COORDINATES: similar to AA sequence:RefSeq:NP_415309.1	WP_000045450.1	NA	NA	NA
785	clsB	275	135	251	195	693	454	321.83	0.634541	0.485157	1.30791	0.190904	0.382295	NS	cardiolipin synthase ClsB	WP_000650337.1	413	P0AA84	CLSB_ECOLI	817957	819195	1239	-	Protein Homology	CDS	BW25113_RS04100	clsB	COORDINATES: similar to AA sequence:RefSeq:NP_308894.1	WP_000650337.1	NA	NA	NA
786	ybhP	229	125	199	161	503	317	248.849	0.440844	0.45744	0.963719	0.335187	0.54673	NS	endonuclease/exonuclease/phosphatase family protein	WP_001113348.1	253	P0AAW1	YBHP_ECOLI	819195	819953	759	-	Protein Homology	CDS	BW25113_RS04105	ybhP	COORDINATES: similar to AA sequence:RefSeq:NP_308895.1	WP_001113348.1	NA	NA	NA
787	ybhQ	277	236	209	35	32	26	151.601	-3.37002	0.32406	-10.3994	2.49549e-25	9.25451e-24	DO	YbhQ family protein	WP_000871982.1	136	P0AAW5	YBHQ_ECOLI	820086	820493	408	+	Protein Homology	CDS	BW25113_RS04110	ybhQ	COORDINATES: similar to AA sequence:RefSeq:NP_308896.1	WP_000871982.1	NA	NA	NA
788	ybhR	79	75	82	42	67	60	69.4788	-0.897143	0.330531	-2.71425	0.0066427	0.0322376	NS	ABC transporter permease	WP_000469031.1	368	P0AFP9	YBHR_ECOLI	820461	821564	1104	-	Protein Homology	CDS	BW25113_RS04115	ybhR	COORDINATES: similar to AA sequence:RefSeq:NP_308897.1	WP_000469031.1	NA	NA	NA
789	ybhS	90	67	65	78	77	94	77.8699	-0.261613	0.299219	-0.87432	0.381944	0.590646	NS	ABC transporter permease	WP_000070131.1	377	P0AFQ2	YBHS_ECOLI	821578	822708	1131	-	Protein Homology	CDS	BW25113_RS04120	ybhS	COORDINATES: similar to AA sequence:RefSeq:NP_308898.1	WP_000070131.1	NA	NA	NA
790	ybhF	289	118	169	154	166	192	182.761	-0.590091	0.36614	-1.61166	0.107037	0.261831	NS	ATP-binding cassette domain-containing protein	WP_000996107.1	578	P0A9U1	YBHF_ECOLI	822704	824437	1734	-	Protein Homology	CDS	BW25113_RS04125	ybhF	COORDINATES: similar to AA sequence:RefSeq:NP_415315.4	WP_000996107.1	NA	NA	NA
791	hlyD	206	91	123	116	154	147	139.951	-0.421452	0.369666	-1.14009	0.254248	0.461853	NS	secretion protein HlyD	WP_001393495.1	331	P75777	YBHG_ECOLI	824433	825425	993	-	Protein Homology	CDS	BW25113_RS04130	hlyD	COORDINATES: similar to AA sequence:RefSeq:NP_308900.2	WP_001393495.1	NA	NA	NA
792	cecR	135	55	89	71	107	127	96.5296	-0.295329	0.396912	-0.744065	0.456837	0.661488	NS	DNA-binding transcriptional regulator CecR	WP_001296991.1	223	P0ACU0	CECR_ECOLI	825431	826099	669	-	Protein Homology	CDS	BW25113_RS04135	cecR	COORDINATES: similar to AA sequence:RefSeq:NP_415317.4	WP_001296991.1	NA	NA	NA
793	rhlE	76	93	67	299	188	321	159.037	1.33141	0.304567	4.3715	1.23398e-05	0.000121879	UP	ATP-dependent RNA helicase RhlE	WP_000007101.1	454	P25888	RHLE_ECOLI	826328	827689	1362	+	Protein Homology	CDS	BW25113_RS04140	rhlE	COORDINATES: similar to AA sequence:RefSeq:NP_415318.1	WP_000007101.1	NA	NA	NA
794	ybiA	104	221	155	24	7	25	100.012	-3.56072	0.464297	-7.66905	1.73275e-14	3.89224e-13	DO	N-glycosidase YbiA	WP_001145126.1	160	P30176	RIBX_ECOLI	827927	828406	480	-	Protein Homology	CDS	BW25113_RS04145	ybiA	COORDINATES: similar to AA sequence:RefSeq:NP_415319.1	WP_001145126.1	NA	NA	NA
795	dinG	330	370	211	374	285	397	324.382	-0.222958	0.305862	-0.728951	0.466031	0.669885	NS	ATP-dependent DNA helicase DinG	WP_001340191.1	716	P27296	DING_ECOLI	828526	830673	2148	+	Protein Homology	CDS	BW25113_RS04150	dinG	COORDINATES: similar to AA sequence:RefSeq:NP_415320.1	WP_001340191.1	NA	NA	NA
796	ybiB	443	424	359	549	614	658	495.047	0.148712	0.246412	0.603509	0.54617	0.736721	NS	DNA-binding protein YbiB	WP_000386551.1	320	P30177	YBIB_ECOLI	830704	831663	960	+	Protein Homology	CDS	BW25113_RS04155	ybiB	COORDINATES: similar to AA sequence:RefSeq:NP_415321.1	WP_000386551.1	NA	NA	NA
797	hcxB	302	304	218	498	706	725	433.885	0.805801	0.297603	2.70763	0.00677646	0.0328058	NS	hydroxycarboxylate dehydrogenase HcXB	WP_000443530.1	361	P30178	HCXB_ECOLI	831807	832889	1083	+	Protein Homology	CDS	BW25113_RS04160	hcxB	COORDINATES: similar to AA sequence:RefSeq:NP_415322.1	WP_000443530.1	NA	NA	NA
798	ybiE	9	38	16	139	93	138	64.5218	2.10991	0.477863	4.41531	1.00867e-05	0.000102193	UP	protein YbiE	WP_211180490.1	19	P0DSE7	YBIE_ECOLI	832959	833015	57	+	Protein Homology	CDS	BW25113_RS26095	ybiE	COORDINATES: similar to AA sequence:RefSeq:YP_010051178.1	WP_211180490.1	NA	NA	NA
799	ybiJ	58	103	102	586	367	534	261.171	2.06275	0.333814	6.17934	6.43683e-10	1.00809e-08	UP	DUF1471 family protein YbiJ	WP_000849301.1	86	P0AAX3	YBIJ_ECOLI	833124	833381	258	-	Protein Homology	CDS	BW25113_RS04165	ybiJ	COORDINATES: similar to AA sequence:RefSeq:NP_415323.1	WP_000849301.1	NA	NA	NA
800	ybiI	202	108	202	102	185	152	161.058	-0.62538	0.380151	-1.64509	0.0999522	0.250103	NS	C4-type zinc finger protein YbiI	WP_000146343.1	88	P41039	YBII_ECOLI	833649	833912	264	-	Protein Homology	CDS	BW25113_RS04170	ybiI	COORDINATES: similar to AA sequence:RefSeq:NP_415324.1	WP_000146343.1	NA	NA	NA
801	ybiX	50	48	45	70	71	82	59.1666	0.214888	0.302707	0.709888	0.477774	0.678865	NS	PKHD-type hydroxylase YbiX	WP_000990177.1	225	P75779	YBIX_ECOLI	833989	834663	675	-	Protein Homology	CDS	BW25113_RS04175	ybiX	COORDINATES: similar to AA sequence:RefSeq:NP_415325.4	WP_000990177.1	NA	NA	NA
802	fiu	108	108	102	159	227	299	157.819	0.671251	0.305493	2.19727	0.0280013	0.0996136	NS	catecholate siderophore receptor Fiu	WP_000430057.1	760	P75780	FIU_ECOLI	834708	836987	2280	-	Protein Homology	CDS	BW25113_RS04180	fiu	COORDINATES: similar to AA sequence:RefSeq:NP_415326.1	WP_000430057.1	NA	NA	NA
803	mcbA	545	316	582	322	351	417	430.497	-0.827746	0.308678	-2.68158	0.00732747	0.034872	NS	DUF1471 family periplasmic protein McbA	WP_000710619.1	86	P0AAX6	MCBA_ECOLI	837255	837512	258	-	Protein Homology	CDS	BW25113_RS25500	mcbA	COORDINATES: similar to AA sequence:RefSeq:NP_415327.2	WP_000710619.1	NA	NA	NA
804	rlmF	77	85	57	148	76	163	96.1153	0.369232	0.351371	1.05083	0.293336	0.505304	NS	23S rRNA (adenine(1618)-N(6))-methyltransferase RlmF	WP_001295299.1	308	P75782	RLMF_ECOLI	837788	838711	924	+	Protein Homology	CDS	BW25113_RS04190	rlmF	COORDINATES: similar to AA sequence:RefSeq:NP_415328.4	WP_001295299.1	NA	NA	NA
805	ybiO	196	133	252	139	237	210	195.265	-0.396234	0.36058	-1.09888	0.271821	0.480669	NS	mechanosensitive channel protein	WP_001267253.1	741	P75783	YBIO_ECOLI	838714	840936	2223	-	Protein Homology	CDS	BW25113_RS04195	ybiO	COORDINATES: similar to AA sequence:RefSeq:NP_415329.4	WP_001267253.1	NA	NA	NA
806	glnQ	383	873	358	290	322	406	455.387	-1.10475	0.399085	-2.76821	0.00563655	0.0281184	DO	glutamine ABC transporter ATP-binding protein GlnQ	WP_000569083.1	240	P10346	GLNQ_ECOLI	841200	841919	720	-	Protein Homology	CDS	BW25113_RS04200	glnQ	COORDINATES: similar to AA sequence:RefSeq:WP_000569103.1	WP_000569083.1	NA	NA	NA
807	glnP	338	785	269	255	216	283	375.306	-1.32515	0.42315	-3.13163	0.00173836	0.010611	DO	glutamine ABC transporter permease GlnP	WP_001159065.1	219	P0AEQ6	GLNP_ECOLI	841919	842575	657	-	Protein Homology	CDS	BW25113_RS04205	glnP	COORDINATES: similar to AA sequence:RefSeq:WP_015367581.1	WP_001159065.1	NA	NA	NA
808	glnH	875	2044	823	961	819	816	1093.3	-0.952594	0.405134	-2.35131	0.0187076	0.0733926	NS	glutamine ABC transporter substrate-binding protein GlnH	WP_000843866.1	248	P0AEQ3	GLNH_ECOLI	842717	843460	744	-	Protein Homology	CDS	BW25113_RS04210	glnH	COORDINATES: similar to AA sequence:RefSeq:WP_005123681.1	WP_000843866.1	NA	NA	NA
809	dps	16043	10495	25640	11756	33153	20350	19498.7	-0.0608974	0.467163	-0.130356	0.896285	0.949164	NS	DNA starvation/stationary phase protection protein Dps	WP_000100800.1	167	P0ABT2	DPS_ECOLI	843867	844367	501	-	Protein Homology	CDS	BW25113_RS04220	dps	COORDINATES: similar to AA sequence:RefSeq:WP_001730644.1	WP_000100800.1	NA	NA	NA
810	rhtA	23	19	11	28	19	32	21.2703	0.136565	0.445733	0.306382	0.759314	0.879194	NS	threonine/homoserine exporter RhtA	WP_001295297.1	295	P0AA67	RHTA_ECOLI	844669	845553	885	-	Protein Homology	CDS	BW25113_RS04225	rhtA	COORDINATES: similar to AA sequence:RefSeq:NP_308918.1	WP_001295297.1	NA	NA	NA
811	RS25505	22	57	54	149	276	210	117.54	1.848	0.439666	4.2032	2.6317e-05	0.000243991	UP	protein YliM	WP_120795379.1	21	P0DPN6	YLIM_ECOLI	845788	845850	63	+	Protein Homology	CDS	BW25113_RS25505	NA	COORDINATES: similar to AA sequence:RefSeq:YP_009518760.1	WP_120795379.1	NA	NA	NA
812	ompX	3535	4956	3940	10690	16968	14113	8413.69	1.33819	0.314021	4.26146	2.031e-05	0.000192847	UP	outer membrane protein OmpX	WP_001295296.1	171	P0A917	OMPX_ECOLI	845906	846418	513	+	Protein Homology	CDS	BW25113_RS04230	ompX	COORDINATES: similar to AA sequence:RefSeq:NP_308919.1	WP_001295296.1	NA	NA	NA
813	opgE	60	73	88	106	50	87	76.6168	-0.301448	0.357829	-0.842437	0.399544	0.60735	NS	phosphoethanolamine transferase	WP_001054678.1	527	P75785	OPGE_ECOLI	846473	848053	1581	-	Protein Homology	CDS	BW25113_RS04235	opgE	COORDINATES: similar to AA sequence:RefSeq:NP_415336.1	WP_001054678.1	NA	NA	NA
814	mntS	649	814	982	983	1032	1174	923.071	-0.041969	0.265044	-0.158348	0.874183	0.939556	NS	manganase accumulation protein MntS	WP_001001761.1	42	P0DKB3	MNTS_ECOLI	848328	848453	126	-	Protein Homology	CDS	BW25113_RS04240	mntS	COORDINATES: similar to AA sequence:RefSeq:YP_008439233.1	WP_001001761.1	NA	NA	NA
815	mntR	131	106	121	125	107	168	124.817	-0.27892	0.272571	-1.02329	0.30617	0.519058	NS	manganese-binding transcriptional regulator MntR	WP_000091016.1	155	P0A9F1	MNTR_ECOLI	848639	849103	465	+	Protein Homology	CDS	BW25113_RS04245	mntR	COORDINATES: similar to AA sequence:RefSeq:NP_415338.1	WP_000091016.1	NA	NA	NA
816	ybiR	167	105	134	146	152	187	146.491	-0.169774	0.288278	-0.588926	0.555911	0.742032	NS	anion transporter	WP_000056457.1	372	P75788	YBIR_ECOLI	849103	850218	1116	+	Protein Homology	CDS	BW25113_RS04250	ybiR	COORDINATES: similar to AA sequence:RefSeq:NP_415339.1	WP_000056457.1	NA	NA	NA
817	ldtB	216	179	198	723	700	964	451.304	1.57504	0.238367	6.60763	3.90533e-11	6.50502e-10	UP	L,D-transpeptidase	WP_001056384.1	306	P0AAX8	YBIS_ECOLI	850283	851200	918	-	Protein Homology	CDS	BW25113_RS04255	ldtB	COORDINATES: similar to AA sequence:RefSeq:NP_308923.1	WP_001056384.1	NA	NA	NA
818	ybiT	301	439	234	513	376	558	391.697	0.129782	0.320685	0.404703	0.685696	0.833737	NS	ABC-F family ATPase	WP_000961458.1	530	P0A9U3	YBIT_ECOLI	851419	853008	1590	+	Protein Homology	CDS	BW25113_RS04260	ybiT	COORDINATES: similar to AA sequence:RefSeq:NP_308924.1	WP_000961458.1	NA	NA	NA
819	ybiU	47	59	51	100	102	142	78.7515	0.69462	0.300781	2.30939	0.0209222	0.0796178	NS	DUF1479 domain-containing protein	WP_000168797.1	421	P75791	YBIU_ECOLI	853255	854517	1263	-	Protein Homology	CDS	BW25113_RS04265	ybiU	COORDINATES: similar to AA sequence:RefSeq:NP_415342.1	WP_000168797.1	NA	NA	NA
820	ybiV	41	53	56	196	167	315	123.525	1.7235	0.322523	5.34382	9.10064e-08	1.18853e-06	UP	sugar-phosphatase YbiV	WP_000114272.1	271	P75792	SUPH_ECOLI	854672	855484	813	-	Protein Homology	CDS	BW25113_RS04270	ybiV	COORDINATES: similar to AA sequence:RefSeq:NP_415343.1	WP_000114272.1	NA	NA	NA
821	ybiW	76	81	66	57	45	54	64.9581	-0.942858	0.307884	-3.06238	0.00219585	0.0129027	NS	glycyl radical protein	WP_000209309.1	810	P75793	GRE2_ECOLI	855633	858062	2430	-	Protein Homology	CDS	BW25113_RS04275	ybiW	COORDINATES: similar to AA sequence:RefSeq:NP_415344.1	WP_000209309.1	NA	NA	NA
822	ybiY	4	4	4	7	5	9	5.24428	0.367809	0.723568	0.508326	0.611224	NA	NS	glycyl-radical enzyme activating protein	WP_001295295.1	299	P75794	PFLE_ECOLI	858071	858967	897	-	Protein Homology	CDS	BW25113_RS04280	ybiY	COORDINATES: similar to AA sequence:RefSeq:NP_415345.2	WP_001295295.1	NA	NA	NA
823	fsaA	34	28	23	56	46	54	38.5133	0.450787	0.354217	1.27263	0.203149	0.398493	NS	fructose-6-phosphate aldolase	WP_001336208.1	220	P78055	FSAA_ECOLI	859098	859757	660	+	Protein Homology	CDS	BW25113_RS04285	fsa	COORDINATES: similar to AA sequence:RefSeq:NP_415346.4	WP_001336208.1	NA	NA	NA
824	moeB	142	111	67	345	200	356	188.025	1.05011	0.360065	2.91646	0.00354031	0.0189863	UP	molybdopterin-synthase adenylyltransferase MoeB	WP_000829217.1	249	P12282	MOEB_ECOLI	859839	860585	747	-	Protein Homology	CDS	BW25113_RS04290	moeB	COORDINATES: similar to AA sequence:RefSeq:NP_415347.1	WP_000829217.1	NA	NA	NA
825	moeA	283	276	175	776	448	758	420.086	0.990894	0.320801	3.08882	0.00200956	0.011951	NS	molybdopterin molybdotransferase MoeA	WP_000397340.1	411	P12281	MOEA_ECOLI	860588	861820	1233	-	Protein Homology	CDS	BW25113_RS04295	moeA	COORDINATES: similar to AA sequence:RefSeq:NP_415348.1	WP_000397340.1	NA	NA	NA
826	iaaA	919	968	576	1365	662	1164	922.259	-0.0689846	0.346793	-0.198922	0.842324	0.924899	NS	beta-aspartyl-peptidase	WP_000513781.1	321	P37595	IAAA_ECOLI	862024	862986	963	+	Protein Homology	CDS	BW25113_RS04300	iaaA	COORDINATES: similar to AA sequence:RefSeq:NP_415349.1	WP_000513781.1	NA	NA	NA
827	gsiA	1050	1510	720	1794	1009	2092	1314.93	0.120321	0.365848	0.328883	0.742244	0.867943	NS	glutathione ABC transporter ATP-binding protein GsiA	WP_001301279.1	623	P75796	GSIA_ECOLI	862976	864844	1869	+	Protein Homology	CDS	BW25113_RS04305	gsiA	COORDINATES: similar to AA sequence:RefSeq:NP_415350.2	WP_001301279.1	NA	NA	NA
828	gsiB	849	1648	611	1768	1328	2249	1349.93	0.329189	0.398242	0.826605	0.408461	0.615431	NS	glutathione ABC transporter substrate-binding protein GsiB	WP_000090140.1	512	P75797	GSIB_ECOLI	864867	866402	1536	+	Protein Homology	CDS	BW25113_RS04310	gsiB	COORDINATES: similar to AA sequence:RefSeq:NP_415351.1	WP_000090140.1	NA	NA	NA
829	gsiC	246	400	132	413	290	435	310.592	0.104859	0.409952	0.255784	0.798117	0.902538	NS	glutathione ABC transporter permease GsiC	WP_000936043.1	306	P75798	GSIC_ECOLI	866423	867340	918	+	Protein Homology	CDS	BW25113_RS04315	gsiC	COORDINATES: similar to AA sequence:RefSeq:NP_415352.1	WP_000936043.1	NA	NA	NA
830	gsiD	128	306	96	275	138	263	197.197	-0.103862	0.466098	-0.222833	0.823666	0.914768	NS	glutathione ABC transporter permease GsiD	WP_001236051.1	303	P75799	GSID_ECOLI	867346	868254	909	+	Protein Homology	CDS	BW25113_RS04320	gsiD	COORDINATES: similar to AA sequence:RefSeq:NP_415353.1	WP_001236051.1	NA	NA	NA
831	pdeI	3	14	6	16	5	12	9.06941	0.0706485	0.688624	0.102594	0.918285	0.963636	NS	EAL domain-containing protein	WP_001360263.1	782	P75800	PDEI_ECOLI	868435	870780	2346	+	Protein Homology	CDS	BW25113_RS04325	pdeI	COORDINATES: similar to AA sequence:RefSeq:NP_415354.1	WP_001360263.1	NA	NA	NA
832	dgcI	10	5	5	10	6	10	7.48349	-0.0548948	0.635887	-0.0863279	0.931206	0.967381	NS	GGDEF domain-containing protein	WP_000086904.1	442	P75801	DGCI_ECOLI	870791	872116	1326	+	Protein Homology	CDS	BW25113_RS04330	dgcI	COORDINATES: similar to AA sequence:RefSeq:NP_415355.1	WP_000086904.1	NA	NA	NA
833	rimO	60	62	47	138	80	175	87.2198	0.763158	0.341306	2.23599	0.0253522	0.0919366	NS	30S ribosomal protein S12 methylthiotransferase RimO	WP_000049367.1	441	P0AEI4	RIMO_ECOLI	872169	873491	1323	-	Protein Homology	CDS	BW25113_RS04335	rimO	COORDINATES: similar to AA sequence:RefSeq:NP_308942.1	WP_000049367.1	NA	NA	NA
834	bssR	3623	2128	3501	2768	2236	2361	2820.45	-0.74362	0.297782	-2.4972	0.012518	0.053198	NS	biofilm formation regulator BssR	WP_000497137.1	127	P0AAY1	BSSR_ECOLI	873704	874084	381	+	Protein Homology	CDS	BW25113_RS04340	bssR	COORDINATES: similar to AA sequence:RefSeq:NP_308943.1	WP_000497137.1	NA	NA	NA
835	yliI	148	118	156	192	171	174	157.642	-0.0689674	0.27342	-0.25224	0.800856	0.903379	NS	aldose sugar dehydrogenase YliI	WP_000555031.1	371	P75804	YLII_ECOLI	874198	875310	1113	+	Protein Homology	CDS	BW25113_RS04345	yliI	COORDINATES: similar to AA sequence:RefSeq:NP_415358.1	WP_000555031.1	NA	NA	NA
836	gstB	256	314	216	617	698	886	463.103	1.05131	0.275981	3.80936	0.000139325	0.00109757	UP	glutathione S-transferase GstB	WP_001295292.1	208	P0ACA7	GSTB_ECOLI	875313	875936	624	-	Protein Homology	CDS	BW25113_RS04350	gstB	COORDINATES: similar to AA sequence:RefSeq:NP_308945.2	WP_001295292.1	NA	NA	NA
837	dacC	869	740	1015	487	920	908	833.25	-0.597543	0.333135	-1.7937	0.0728617	0.201442	NS	serine-type D-Ala-D-Ala carboxypeptidase	WP_001300708.1	400	P08506	DACC_ECOLI	876183	877382	1200	+	Protein Homology	CDS	BW25113_RS04355	dacC	COORDINATES: similar to AA sequence:RefSeq:NP_415360.1	WP_001300708.1	NA	NA	NA
838	deoR	110	114	121	244	140	222	151.706	0.375923	0.293117	1.2825	0.199666	0.394217	NS	DNA-binding transcriptional repressor DeoR	WP_000450121.1	252	P0ACK5	DEOR_ECOLI	877435	878190	756	-	Protein Homology	CDS	BW25113_RS04360	deoR	COORDINATES: similar to AA sequence:RefSeq:NP_308947.1	WP_000450121.1	NA	NA	NA
839	ybjG	28	34	31	52	39	45	37.24	0.122844	0.353105	0.347897	0.727918	0.86226	NS	undecaprenyl-diphosphate phosphatase	WP_001295291.1	198	P75806	YBJG_ECOLI	878251	878844	594	-	Protein Homology	CDS	BW25113_RS04365	ybjG	COORDINATES: similar to AA sequence:RefSeq:NP_415362.1	WP_001295291.1	NA	NA	NA
840	mdfA	489	233	383	229	393	440	362.014	-0.478423	0.37324	-1.28181	0.199909	0.394498	NS	multidrug efflux MFS transporter MdfA	WP_001180089.1	410	P0AEY8	MDFA_ECOLI	879129	880358	1230	+	Protein Homology	CDS	BW25113_RS04370	mdfA	COORDINATES: similar to AA sequence:RefSeq:NP_308949.1	WP_001180089.1	NA	NA	NA
841	RS04375	23	21	29	28	51	53	32.8239	0.432115	0.409271	1.05582	0.291053	0.502251	NS	hypothetical protein	WP_000605480.1	94	not found	not found	880405	880686	282	-	Protein Homology	CDS	BW25113_RS04375	NA	COORDINATES: similar to AA sequence:RefSeq:NP_415364.1	WP_000605480.1	NA	NA	NA
842	ybjI	45	71	53	92	115	160	84.2833	0.678037	0.339682	1.99609	0.0459237	0.144248	NS	5-amino-6-(5-phospho-D-ribitylamino)uracil phosphatase	WP_000023565.1	271	P75809	YBJI_ECOLI	880775	881587	813	-	Protein Homology	CDS	BW25113_RS04380	ybjI	COORDINATES: similar to AA sequence:RefSeq:NP_415365.4	WP_000023565.1	NA	NA	NA
843	ybjJ	37	63	26	62	89	113	61.6538	0.628279	0.415308	1.5128	0.13033	0.297643	NS	MFS transporter	WP_000217859.1	402	P75810	YBJJ_ECOLI	881590	882795	1206	-	Protein Homology	CDS	BW25113_RS04385	ybjJ	COORDINATES: similar to AA sequence:RefSeq:NP_415366.1	WP_000217859.1	NA	NA	NA
844	rcdA	23	22	20	14	19	18	19.7673	-0.77104	0.431273	-1.78782	0.0738049	0.203292	NS	DNA-binding transcriptional regulator RcdA	WP_001295289.1	178	P75811	RCDA_ECOLI	882879	883412	534	+	Protein Homology	CDS	BW25113_RS04390	rcdA	COORDINATES: similar to AA sequence:RefSeq:NP_415367.1	WP_001295289.1	NA	NA	NA
845	ybjL	300	308	298	701	375	631	414.391	0.474121	0.288475	1.64354	0.10027	0.25058	NS	aspartate:alanine antiporter	WP_001024876.1	561	P60869	YBJL_ECOLI	883593	885275	1683	-	Protein Homology	CDS	BW25113_RS04395	ybjL	COORDINATES: similar to AA sequence:RefSeq:WP_001024888.1	WP_001024876.1	NA	NA	NA
846	ybjM	43	27	29	152	39	45	52.7971	0.8404	0.545083	1.54178	0.123126	0.287131	NS	inner membrane protein YbjM	WP_000681108.1	125	P64439	YBJM_ECOLI	885545	885919	375	+	Protein Homology	CDS	BW25113_RS04400	ybjM	COORDINATES: similar to AA sequence:RefSeq:NP_308955.1	WP_000681108.1	NA	NA	NA
847	grxA	7	7	12	12	21	18	12.322	0.557141	0.544193	1.02379	0.305932	0.519058	NS	glutaredoxin 1	WP_001195240.1	85	P68688	GLRX1_ECOLI	885955	886209	255	-	Protein Homology	CDS	BW25113_RS04405	grxA	COORDINATES: similar to AA sequence:RefSeq:NP_415370.1	WP_001195240.1	NA	NA	NA
848	ybjC	28	16	15	44	36	41	28.545	0.614059	0.408541	1.50305	0.132825	0.301464	NS	DUF1418 family protein	WP_001201560.1	95	P46119	YBJC_ECOLI	886369	886653	285	+	Protein Homology	CDS	BW25113_RS04410	ybjC	COORDINATES: similar to AA sequence:RefSeq:NP_415371.1	WP_001201560.1	NA	NA	NA
849	nfsA	54	77	66	135	132	185	101.715	0.760185	0.297049	2.55912	0.0104938	0.0460391	NS	nitroreductase NfsA	WP_000189159.1	240	P17117	NFSA_ECOLI	886640	887359	720	+	Protein Homology	CDS	BW25113_RS04415	nfsA	COORDINATES: similar to AA sequence:RefSeq:NP_415372.1	WP_000189159.1	NA	NA	NA
850	rimK	58	51	43	94	70	76	63.4378	0.237885	0.323336	0.735722	0.4619	0.666567	NS	30S ribosomal protein S6--L-glutamate ligase	WP_000684321.1	300	P0C0U4	RIMK_ECOLI	887423	888322	900	+	Protein Homology	CDS	BW25113_RS04420	rimK	COORDINATES: similar to AA sequence:RefSeq:NP_308959.1	WP_000684321.1	NA	NA	NA
851	ybjN	109	135	91	101	47	101	99.1275	-0.878451	0.357017	-2.46053	0.0138732	0.0577706	NS	YbjN domain-containing protein	WP_000203025.1	158	P0AAY6	YBJN_ECOLI	888413	888886	474	+	Protein Homology	CDS	BW25113_RS04425	ybjN	COORDINATES: similar to AA sequence:RefSeq:NP_308960.1	WP_000203025.1	NA	NA	NA
852	potF	554	346	610	208	571	510	473.601	-0.637097	0.423497	-1.50437	0.132486	0.300867	NS	spermidine/putrescine ABC transporter substrate-binding protein PotF	WP_000126072.1	370	P31133	POTF_ECOLI	889240	890349	1110	+	Protein Homology	CDS	BW25113_RS04435	potF	COORDINATES: similar to AA sequence:RefSeq:NP_415375.1	WP_000126072.1	NA	NA	NA
853	potG	221	97	219	91	159	178	163.308	-0.747909	0.405825	-1.84293	0.0653385	0.186933	NS	putrescine ABC transporter ATP-binding subunit PotG	WP_000996005.1	377	P31134	POTG_ECOLI	890447	891577	1131	+	Protein Homology	CDS	BW25113_RS04440	potG	COORDINATES: similar to AA sequence:RefSeq:WP_000996010.1	WP_000996005.1	NA	NA	NA
854	potH	115	61	112	60	102	65	88.0502	-0.735007	0.40044	-1.8355	0.0664319	0.189228	NS	putrescine ABC transporter permease PotH	WP_000105430.1	317	P31135	POTH_ECOLI	891590	892540	951	+	Protein Homology	CDS	BW25113_RS04445	potH	COORDINATES: similar to AA sequence:RefSeq:NP_415377.1	WP_000105430.1	NA	NA	NA
855	potI	121	76	103	99	91	82	96.4513	-0.551851	0.319387	-1.72785	0.0840157	0.222701	NS	putrescine ABC transporter permease PotI	WP_001061658.1	281	P0AFL1	POTI_ECOLI	892540	893382	843	+	Protein Homology	CDS	BW25113_RS04450	potI	COORDINATES: similar to AA sequence:RefSeq:NP_415378.1	WP_001061658.1	NA	NA	NA
856	ybjO	46	19	30	25	21	23	27.9735	-0.879953	0.436811	-2.01449	0.0439576	0.140258	NS	YbjO family protein	WP_000389260.1	162	P0AAZ0	YBJO_ECOLI	893445	893930	486	+	Protein Homology	CDS	BW25113_RS04455	ybjO	COORDINATES: similar to AA sequence:RefSeq:NP_308965.1	WP_000389260.1	NA	NA	NA
857	rlmC	32	43	39	69	33	59	44.5539	0.0576939	0.377278	0.152922	0.87846	0.941447	NS	23S rRNA (uracil(747)-C(5))-methyltransferase RlmC	WP_001149682.1	375	P75817	RLMC_ECOLI	893974	895098	1125	+	Protein Homology	CDS	BW25113_RS04460	rlmC	COORDINATES: similar to AA sequence:RefSeq:NP_415380.1	WP_001149682.1	NA	NA	NA
858	artJ	10	21	27	20	58	55	30.1934	0.776905	0.528767	1.46928	0.141758	0.31483	NS	ABC transporter substrate-binding protein ArtJ	WP_001295339.1	243	P30860	ARTJ_ECOLI	895303	896031	729	-	Protein Homology	CDS	BW25113_RS04465	artJ	COORDINATES: similar to AA sequence:RefSeq:NP_415381.1	WP_001295339.1	NA	NA	NA
859	artM	230	200	245	127	263	252	221.155	-0.488495	0.350137	-1.39515	0.16297	0.343504	NS	arginine ABC transporter permease ArtM	WP_000464491.1	222	P0AE30	ARTM_ECOLI	896325	896990	666	-	Protein Homology	CDS	BW25113_RS04470	artM	COORDINATES: similar to AA sequence:RefSeq:NP_308971.1	WP_000464491.1	NA	NA	NA
860	artQ	277	186	296	150	282	260	244.36	-0.544743	0.35348	-1.54108	0.123296	0.287131	NS	arginine ABC transporter permease ArtQ	WP_001001691.1	238	P0AE34	ARTQ_ECOLI	896993	897706	714	-	Protein Homology	CDS	BW25113_RS04475	artQ	COORDINATES: similar to AA sequence:RefSeq:NP_415383.1	WP_001001691.1	NA	NA	NA
861	artI	401	410	660	307	666	591	506.339	-0.322172	0.384936	-0.836949	0.402622	0.609906	NS	arginine ABC transporter substrate-binding protein	WP_000756569.1	243	P30859	ARTI_ECOLI	897716	898444	729	-	Protein Homology	CDS	BW25113_RS04480	artJ	COORDINATES: similar to AA sequence:RefSeq:NP_415384.1	WP_000756569.1	NA	NA	NA
862	artP	319	280	442	200	431	404	347.537	-0.422049	0.374198	-1.12788	0.259371	0.467701	NS	arginine ABC transporter ATP-binding protein ArtP	WP_000027205.1	242	P0AAF6	ARTP_ECOLI	898465	899190	726	-	Protein Homology	CDS	BW25113_RS04485	artP	COORDINATES: similar to AA sequence:RefSeq:WP_001742668.1	WP_000027205.1	NA	NA	NA
863	ybjP	305	220	395	200	456	329	318.714	-0.297614	0.3989	-0.746086	0.455615	0.660407	NS	lipoprotein	WP_001270734.1	171	P75818	YBJP_ECOLI	899411	899923	513	-	Protein Homology	CDS	BW25113_RS04490	ybjP	COORDINATES: similar to AA sequence:RefSeq:NP_415386.1	WP_001270734.1	NA	NA	NA
864	ybjQ	247	187	219	224	401	344	264.494	0.161129	0.328589	0.490365	0.623875	0.790922	NS	heavy metal-binding domain-containing protein	WP_001160737.1	107	P0A8C1	YBJQ_ECOLI	900049	900369	321	+	Protein Homology	CDS	BW25113_RS04495	ybjQ	COORDINATES: similar to AA sequence:RefSeq:NP_308979.1	WP_001160737.1	NA	NA	NA
865	amiD	346	212	304	292	419	382	321.758	-0.0672243	0.3141	-0.214022	0.83053	0.919606	NS	N-acetylmuramoyl-L-alanine amidase AmiD	WP_001252135.1	276	P75820	AMID_ECOLI	900369	901196	828	+	Protein Homology	CDS	BW25113_RS04500	amiD	COORDINATES: similar to AA sequence:RefSeq:NP_415388.1	WP_001252135.1	NA	NA	NA
866	ybjS	171	155	155	167	160	190	165.686	-0.322279	0.246788	-1.3059	0.191588	0.382689	NS	NAD(P)-dependent oxidoreductase	WP_001338420.1	337	P75821	YBJS_ECOLI	901199	902209	1011	-	Protein Homology	CDS	BW25113_RS04505	ybjS	COORDINATES: similar to AA sequence:RefSeq:NP_415389.2	WP_001338420.1	NA	NA	NA
867	ybjT	135	84	99	164	136	208	132.413	0.239496	0.297862	0.804051	0.421368	0.627898	NS	SDR family oxidoreductase	WP_001136554.1	476	P75822	YBJT_ECOLI	902311	903738	1428	-	Protein Homology	CDS	BW25113_RS04510	ybjT	COORDINATES: similar to AA sequence:RefSeq:NP_415390.4	WP_001136554.1	NA	NA	NA
868	ltaE	317	185	297	329	453	512	336.897	0.273717	0.317605	0.861814	0.38879	0.597238	NS	low-specificity L-threonine aldolase	WP_000566376.1	333	P75823	LTAE_ECOLI	903752	904750	999	-	Protein Homology	CDS	BW25113_RS04515	ltaE	COORDINATES: similar to AA sequence:RefSeq:NP_415391.1	WP_000566376.1	NA	NA	NA
869	poxB	1898	785	1753	1373	2668	2447	1777.6	0.141338	0.411466	0.343498	0.731224	0.864227	NS	ubiquinone-dependent pyruvate dehydrogenase	WP_000815337.1	572	P07003	POXB_ECOLI	904790	906505	1716	-	Protein Homology	CDS	BW25113_RS04520	poxB	COORDINATES: similar to AA sequence:RefSeq:NP_415392.1	WP_000815337.1	NA	NA	NA
870	hcr	14	14	10	26	13	14	14.88	0.0591845	0.510928	0.115837	0.907782	0.957727	NS	NADH oxidoreductase	WP_000178677.1	322	P75824	HCR_ECOLI	906641	907606	966	-	Protein Homology	CDS	BW25113_RS04525	hcr	COORDINATES: similar to AA sequence:RefSeq:NP_415393.1	WP_000178677.1	NA	NA	NA
871	hcp	5	3	6	18	10	14	8.63717	1.15727	0.630713	1.83486	0.0665259	0.189228	NS	hydroxylamine reductase	WP_000458809.1	550	P75825	HCP_ECOLI	907621	909270	1650	-	Protein Homology	CDS	BW25113_RS04530	hcp	COORDINATES: similar to AA sequence:RefSeq:WP_005122080.1	WP_000458809.1	NA	NA	NA
872	lysO	17	14	16	24	19	27	18.8981	0.14252	0.427512	0.333371	0.738854	0.866309	NS	L-lysine exporter LysO	WP_000491142.1	299	P75826	LYSO_ECOLI	909417	910313	897	-	Protein Homology	CDS	BW25113_RS04535	lysO	COORDINATES: similar to AA sequence:RefSeq:NP_415395.2	WP_000491142.1	NA	NA	NA
873	aqpZ	283	115	276	166	198	221	211.87	-0.622243	0.379154	-1.64114	0.100769	0.251029	NS	aquaporin Z	WP_001298299.1	231	P60844	AQPZ_ECOLI	910811	911503	693	-	Protein Homology	CDS	BW25113_RS04540	aqpZ	COORDINATES: similar to AA sequence:RefSeq:NP_415396.1	WP_001298299.1	NA	NA	NA
874	ybjD	165	177	179	143	235	210	184.379	-0.239028	0.309844	-0.771447	0.440442	0.646366	NS	ATP-dependent endonuclease	WP_000599802.1	552	P75828	YBJD_ECOLI	911929	913584	1656	+	Protein Homology	CDS	BW25113_RS04550	ybjD	COORDINATES: similar to AA sequence:RefSeq:NP_415397.1	WP_000599802.1	NA	NA	NA
875	ybjX	144	140	148	296	201	328	198.981	0.493124	0.263696	1.87005	0.0614771	0.179678	NS	VirK/YbjX family protein	WP_001380339.1	318	P75829	YBJX_ECOLI	913587	914540	954	-	Protein Homology	CDS	BW25113_RS04555	ybjX	COORDINATES: similar to AA sequence:RefSeq:WP_001322270.1	WP_001380339.1	NA	NA	NA
876	macA	240	187	246	343	284	314	263.138	0.0637198	0.25979	0.245275	0.806244	0.905316	NS	macrolide transporter subunit MacA	WP_000746442.1	371	P75830	MACA_ECOLI	914691	915803	1113	+	Protein Homology	CDS	BW25113_RS04560	macA	COORDINATES: similar to AA sequence:RefSeq:NP_415399.4	WP_000746442.1	NA	NA	NA
877	macB	695	334	519	490	305	403	465.625	-0.793222	0.341993	-2.31941	0.0203729	0.0780403	NS	macrolide ABC transporter ATP-binding protein/permease MacB	WP_000188144.1	648	P75831	MACB_ECOLI	915803	917746	1944	+	Protein Homology	CDS	BW25113_RS04565	macB	COORDINATES: similar to AA sequence:RefSeq:NP_415400.1	WP_000188144.1	NA	NA	NA
878	cspD	4175	5200	6444	842	900	948	3413.98	-2.97677	0.270642	-10.9989	3.86714e-28	1.52017e-26	DO	cold shock-like protein CspD	WP_000410785.1	74	P0A968	CSPD_ECOLI	917825	918046	222	-	Protein Homology	CDS	BW25113_RS04570	cspD	COORDINATES: similar to AA sequence:RefSeq:NP_308993.1	WP_000410785.1	NA	NA	NA
879	yljB	26	21	27	78	38	76	41.0944	0.932359	0.388148	2.40207	0.0163025	0.0657285	NS	protein YljB	WP_001406719.1	24	P0DSE8	YLJB_ECOLI	918196	918267	72	+	Protein Homology	CDS	BW25113_RS26100	yljB	COORDINATES: similar to AA sequence:RefSeq:YP_010051179.1	WP_001406719.1	NA	NA	NA
880	clpS	335	411	351	320	240	263	328.004	-0.837254	0.268403	-3.11939	0.00181223	0.0110106	NS	ATP-dependent Clp protease adapter ClpS	WP_000520781.1	106	P0A8Q6	CLPS_ECOLI	918369	918686	318	+	Protein Homology	CDS	BW25113_RS04575	clpS	COORDINATES: similar to AA sequence:RefSeq:WP_005128368.1	WP_000520781.1	NA	NA	NA
881	clpA	10851	16613	9187	16322	16066	20955	14608	0.104159	0.306505	0.339827	0.733987	0.865503	NS	ATP-dependent Clp protease ATP-binding subunit ClpA	WP_000934041.1	758	P0ABH9	CLPA_ECOLI	918720	920993	2274	+	Protein Homology	CDS	BW25113_RS04580	clpA	COORDINATES: similar to AA sequence:RefSeq:NP_308995.1	WP_000934041.1	NA	NA	NA
882	infA	256	313	307	518	357	499	362.7	0.215547	0.259725	0.829904	0.406593	0.614029	NS	translation initiation factor IF-1	WP_001040187.1	72	P69222	IF1_ECOLI	921684	921899	216	-	Protein Homology	CDS	BW25113_RS04590	infA	COORDINATES: similar to AA sequence:RefSeq:WP_001040186.1	WP_001040187.1	NA	NA	NA
883	aat	150	117	112	151	124	188	137.841	-0.148314	0.276384	-0.536623	0.591528	0.768053	NS	leucyl/phenylalanyl-tRNA--protein transferase	WP_001241678.1	234	P0A8P1	LFTR_ECOLI	922187	922888	702	-	Protein Homology	CDS	BW25113_RS04595	aat	COORDINATES: similar to AA sequence:RefSeq:NP_415405.1	WP_001241678.1	NA	NA	NA
884	cydC	128	160	90	329	287	387	214.742	0.971769	0.304473	3.19165	0.00141464	0.00882692	NS	cysteine/glutathione ABC transporter ATP-binding protein/permease CydC	WP_001202177.1	573	P23886	CYDC_ECOLI	922933	924651	1719	-	Protein Homology	CDS	BW25113_RS04600	cydC	COORDINATES: similar to AA sequence:RefSeq:NP_415406.1	WP_001202177.1	NA	NA	NA
885	cydD	83	117	74	391	221	339	187.207	1.35668	0.331141	4.09698	4.18582e-05	0.000373117	UP	cysteine/glutathione ABC transporter permease/ATP-binding protein CydD	WP_001043598.1	588	P29018	CYDD_ECOLI	924655	926418	1764	-	Protein Homology	CDS	BW25113_RS04605	cydD	COORDINATES: similar to AA sequence:RefSeq:NP_415407.1	WP_001043598.1	NA	NA	NA
886	trxB	176	251	162	351	322	614	292.765	0.669603	0.325473	2.05732	0.0396552	0.129688	NS	thioredoxin-disulfide reductase	WP_000537418.1	321	P0A9P4	TRXB_ECOLI	926544	927506	963	-	Protein Homology	CDS	BW25113_RS04610	trxB	COORDINATES: similar to AA sequence:RefSeq:NP_309000.1	WP_000537418.1	NA	NA	NA
887	lrp	271	549	307	580	622	849	506.996	0.421571	0.347786	1.21216	0.225452	0.428724	NS	leucine-responsive transcriptional regulator Lrp	WP_000228473.1	164	P0ACJ0	LRP_ECOLI	928051	928542	492	+	Protein Homology	CDS	BW25113_RS04615	lrp	COORDINATES: similar to AA sequence:RefSeq:WP_001591745.1	WP_000228473.1	NA	NA	NA
888	ftsK	1726	1911	1629	2500	2215	3166	2123.5	0.143673	0.226362	0.634705	0.525621	0.720186	NS	DNA translocase FtsK	WP_000076967.1	1329	P46889	FTSK_ECOLI	928680	932666	3987	+	Protein Homology	CDS	BW25113_RS04620	ftsK	COORDINATES: similar to AA sequence:RefSeq:NP_415410.1	WP_000076967.1	NA	NA	NA
889	lolA	269	491	279	517	464	597	423.843	0.166483	0.324836	0.512514	0.608291	0.779539	NS	outer membrane lipoprotein chaperone LolA	WP_001295343.1	203	P61316	LOLA_ECOLI	932828	933436	609	+	Protein Homology	CDS	BW25113_RS04625	lolA	COORDINATES: similar to AA sequence:RefSeq:WP_010354356.1	WP_001295343.1	NA	NA	NA
890	rarA	469	781	364	835	618	847	636.554	0.0724999	0.347385	0.208702	0.834681	0.921148	NS	replication-associated recombination protein RarA	WP_000067755.1	447	P0AAZ4	RARA_ECOLI	933450	934790	1341	+	Protein Homology	CDS	BW25113_RS04630	rarA	COORDINATES: similar to AA sequence:RefSeq:NP_309004.1	WP_000067755.1	NA	NA	NA
891	serS	4392	4719	3118	8552	4595	8236	5354.53	0.360935	0.313559	1.15109	0.249695	0.456748	NS	serine--tRNA ligase	WP_000886683.1	430	P0A8L1	SYS_ECOLI	934884	936173	1290	+	Protein Homology	CDS	BW25113_RS04635	serS	COORDINATES: similar to AA sequence:RefSeq:WP_000887397.1	WP_000886683.1	NA	NA	NA
892	dmsA	37	36	42	88	47	68	50.8154	0.389316	0.355385	1.09548	0.273307	0.481565	NS	dimethylsulfoxide reductase subunit A	WP_000850303.1	814	P18775	DMSA_ECOLI	936415	938856	2442	+	Protein Homology	CDS	BW25113_RS04640	dmsA	COORDINATES: similar to AA sequence:RefSeq:NP_415414.4	WP_000850303.1	NA	NA	NA
893	dmsB	9	14	18	16	8	17	13.5945	-0.443586	0.520089	-0.852904	0.393713	0.602681	NS	dimethylsulfoxide reductase subunit B	WP_000213098.1	205	P18776	DMSB_ECOLI	938870	939484	615	+	Protein Homology	CDS	BW25113_RS04645	dmsB	COORDINATES: similar to AA sequence:RefSeq:WP_000213046.1	WP_000213098.1	NA	NA	NA
894	dmsC	38	21	31	46	38	53	36.5799	0.17592	0.368977	0.476779	0.63352	0.796099	NS	dimethyl sulfoxide reductase anchor subunit DmsC	WP_000534637.1	287	P18777	DMSC_ECOLI	939489	940349	861	+	Protein Homology	CDS	BW25113_RS04650	dmsC	COORDINATES: similar to AA sequence:RefSeq:NP_415416.1	WP_000534637.1	NA	NA	NA
895	ycaC	384	167	549	201	613	322	376.764	-0.3263	0.522507	-0.624488	0.532307	0.726815	NS	hydrolase	WP_000165879.1	208	P21367	YCAC_ECOLI	940390	941013	624	-	Protein Homology	CDS	BW25113_RS04655	ycaC	COORDINATES: similar to AA sequence:RefSeq:NP_415417.1	WP_000165879.1	NA	NA	NA
896	ycaD	99	52	76	262	147	218	132.181	1.03654	0.349571	2.96518	0.00302509	0.0167252	UP	MFS transporter	WP_000109259.1	382	P21503	YCAD_ECOLI	941327	942472	1146	+	Protein Homology	CDS	BW25113_RS04660	ycaD	COORDINATES: similar to AA sequence:RefSeq:NP_415418.1	WP_000109259.1	NA	NA	NA
897	ycaM	86	179	88	18	21	18	76.1446	-3.05304	0.435224	-7.01486	2.30173e-12	4.30862e-11	DO	amino acid permease	WP_000918506.1	476	P75835	YCAM_ECOLI	942685	944112	1428	+	Protein Homology	CDS	BW25113_RS04665	ycaM	COORDINATES: similar to AA sequence:RefSeq:NP_415419.2	WP_000918506.1	NA	NA	NA
898	ycaN	12	24	25	36	36	25	25.7974	0.262262	0.453779	0.577951	0.563297	0.747972	NS	LysR family transcriptional regulator	WP_001242684.1	302	P75836	YCAN_ECOLI	944119	945024	906	-	Protein Homology	CDS	BW25113_RS04670	ycaN	COORDINATES: similar to AA sequence:RefSeq:NP_415420.1	WP_001242684.1	NA	NA	NA
899	ycaK	1	2	1	1	2	3	1.61187	0.143196	1.2525	0.114328	0.908978	NA	NS	NAD(P)H oxidoreductase	WP_001190363.1	196	P43340	YCAK_ECOLI	945124	945711	588	+	Protein Homology	CDS	BW25113_RS04675	ycaK	COORDINATES: similar to AA sequence:RefSeq:NP_415421.1	WP_001190363.1	NA	NA	NA
900	pflA	280	217	316	358	367	496	328.27	0.154533	0.265016	0.583108	0.559821	0.745857	NS	pyruvate formate lyase 1-activating protein	WP_000111043.1	246	P0A9N4	PFLA_ECOLI	945799	946536	738	-	Protein Homology	CDS	BW25113_RS04680	pflA	COORDINATES: similar to AA sequence:RefSeq:NP_309012.1	WP_000111043.1	NA	NA	NA
901	pflB	11094	10547	12357	16427	12502	15110	12781.1	-0.0516298	0.229904	-0.224571	0.822313	0.913913	NS	formate C-acetyltransferase	WP_001292822.1	760	P09373	PFLB_ECOLI	946731	949010	2280	-	Protein Homology	CDS	BW25113_RS04685	pflB	COORDINATES: similar to AA sequence:RefSeq:NP_415423.1	WP_001292822.1	NA	NA	NA
902	focA	748	621	804	2934	773	792	1063.02	0.640301	0.50716	1.26252	0.206761	0.403629	NS	formate transporter FocA	WP_000642546.1	285	P0AC23	FOCA_ECOLI	949068	949922	855	-	Protein Homology	CDS	BW25113_RS25515	focA	COORDINATES: similar to AA sequence:RefSeq:NP_309014.1	WP_000642546.1	NA	NA	NA
903	ycaO	35	48	53	100	66	101	63.8044	0.536178	0.332923	1.61052	0.107285	0.262274	NS	30S ribosomal protein S12 methylthiotransferase accessory factor YcaO	WP_001295344.1	586	P75838	YCAO_ECOLI	950331	952088	1758	-	Protein Homology	CDS	BW25113_RS04695	ycaO	COORDINATES: similar to AA sequence:RefSeq:NP_415425.4	WP_001295344.1	NA	NA	NA
904	ycaP	92	84	149	43	96	107	97.1321	-0.827183	0.41415	-1.9973	0.0457922	0.144007	NS	DUF421 domain-containing protein	WP_000642849.1	230	P75839	YCAP_ECOLI	952218	952907	690	+	Protein Homology	CDS	BW25113_RS04700	ycaP	COORDINATES: similar to AA sequence:RefSeq:NP_415426.1	WP_000642849.1	NA	NA	NA
905	serC	781	656	781	2168	1480	2820	1330.11	1.09503	0.266937	4.1022	4.09234e-05	0.000367283	UP	3-phosphoserine/phosphohydroxythreonine transaminase	WP_000057138.1	362	P23721	SERC_ECOLI	953109	954194	1086	+	Protein Homology	CDS	BW25113_RS04705	serC	COORDINATES: similar to AA sequence:RefSeq:NP_415427.1	WP_000057138.1	NA	NA	NA
906	aroA	189	233	204	696	553	1034	439.499	1.4137	0.279553	5.05699	4.25917e-07	5.16753e-06	UP	3-phosphoshikimate 1-carboxyvinyltransferase	WP_000445231.1	427	P0A6D3	AROA_ECOLI	954268	955548	1281	+	Protein Homology	CDS	BW25113_RS04710	aroA	COORDINATES: similar to AA sequence:RefSeq:NP_309018.1	WP_000445231.1	NA	NA	NA
907	ycaL	14	9	6	14	13	15	11.5344	0.109159	0.53791	0.202932	0.839188	0.923869	NS	metallopeptidase YcaL	WP_001350496.1	254	P43674	YCAL_ECOLI	955720	956481	762	+	Protein Homology	CDS	BW25113_RS04715	ycaL	COORDINATES: similar to AA sequence:RefSeq:NP_415429.2	WP_001350496.1	NA	NA	NA
908	cmk	349	216	350	300	413	492	345.99	-0.0281682	0.315098	-0.089395	0.928768	0.966194	NS	(d)CMP kinase	WP_000125016.1	227	P0A6I0	KCY_ECOLI	956657	957337	681	+	Protein Homology	CDS	BW25113_RS04720	cmk	COORDINATES: similar to AA sequence:RefSeq:WP_000125007.1	WP_000125016.1	NA	NA	NA
909	rpsA	3760	5318	4250	8088	9322	12057	6734.72	0.708544	0.269507	2.62903	0.00856281	0.0394612	NS	30S ribosomal protein S1	WP_000140327.1	557	P0AG67	RS1_ECOLI	957451	959121	1671	+	Protein Homology	CDS	BW25113_RS04725	rpsA	COORDINATES: similar to AA sequence:RefSeq:WP_005123560.1	WP_000140327.1	NA	NA	NA
910	ihfB	738	1064	1029	1405	2564	2132	1423.33	0.697876	0.340325	2.05061	0.0403045	0.131374	NS	integration host factor subunit beta	WP_000167336.1	94	P0A6Y1	IHFB_ECOLI	959284	959565	282	+	Protein Homology	CDS	BW25113_RS04730	ihfB	COORDINATES: similar to AA sequence:RefSeq:WP_006819309.1	WP_000167336.1	NA	NA	NA
911	ycaI	121	115	91	115	82	103	105.329	-0.552188	0.294249	-1.8766	0.0605733	0.177943	NS	ComEC family protein	WP_000705764.1	754	P37443	YCAI_ECOLI	959776	962037	2262	+	Protein Homology	CDS	BW25113_RS04735	ycaI	COORDINATES: similar to AA sequence:RefSeq:NP_415433.4	WP_000705764.1	NA	NA	NA
912	msbA	259	327	196	660	441	797	416.541	0.829264	0.311945	2.65837	0.007852	0.0368332	NS	lipid A ABC transporter ATP-binding protein/permease MsbA	WP_000551270.1	582	P60752	MSBA_ECOLI	962077	963822	1746	+	Protein Homology	CDS	BW25113_RS04740	msbA	COORDINATES: similar to AA sequence:RefSeq:NP_309024.1	WP_000551270.1	NA	NA	NA
913	lpxK	159	112	97	153	162	195	142.926	0.0441821	0.29988	0.147333	0.88287	0.94241	NS	tetraacyldisaccharide 4'-kinase	WP_000570539.1	328	P27300	LPXK_ECOLI	963822	964805	984	+	Protein Homology	CDS	BW25113_RS04745	lpxK	COORDINATES: similar to AA sequence:RefSeq:NP_415435.1	WP_000570539.1	NA	NA	NA
914	ycaQ	52	32	39	68	52	62	49.4409	0.142069	0.343324	0.413806	0.679016	0.829464	NS	winged helix DNA-binding protein YcaQ	WP_000056538.1	410	P75843	YCAQ_ECOLI	964845	966074	1230	+	Protein Homology	CDS	BW25113_RS04750	ycaQ	COORDINATES: similar to AA sequence:RefSeq:NP_415436.1	WP_000056538.1	NA	NA	NA
915	ycaR	113	160	123	300	215	321	194.187	0.638767	0.28546	2.23768	0.0252421	0.0916912	NS	protein YcaR	WP_000350058.1	60	P0AAZ7	YCAR_ECOLI	966129	966308	180	+	Protein Homology	CDS	BW25113_RS04755	ycaR	COORDINATES: similar to AA sequence:RefSeq:NP_309027.1	WP_000350058.1	NA	NA	NA
916	kdsB	380	336	289	674	511	777	469.459	0.526919	0.2524	2.08763	0.0368309	0.122905	NS	3-deoxy-manno-octulosonate cytidylyltransferase	WP_000011603.1	248	P04951	KDSB_ECOLI	966308	967051	744	+	Protein Homology	CDS	BW25113_RS04760	kdsB	COORDINATES: similar to AA sequence:RefSeq:NP_415438.1	WP_000011603.1	NA	NA	NA
917	ycbJ	169	209	117	246	123	224	178.488	-0.184801	0.356128	-0.518916	0.603819	0.776998	NS	YcbJ family phosphotransferase	WP_000436922.1	297	P0AB03	YCBJ_ECOLI	967208	968098	891	+	Protein Homology	CDS	BW25113_RS04765	ycbJ	COORDINATES: similar to AA sequence:RefSeq:NP_309029.1	WP_000436922.1	NA	NA	NA
918	elyC	58	72	66	68	32	64	60.5921	-0.701819	0.35542	-1.97462	0.0483115	0.150128	NS	envelope biogenesis factor ElyC	WP_000899600.1	259	P0AB01	ELYC_ECOLI	968081	968857	777	-	Protein Homology	CDS	BW25113_RS04770	elyC	COORDINATES: similar to AA sequence:RefSeq:NP_309030.1	WP_000899600.1	NA	NA	NA
919	cmoM	192	195	109	301	174	263	199.58	0.136752	0.344473	0.396988	0.691376	0.838051	NS	tRNA uridine 5-oxyacetic acid(34) methyltransferase CmoM	WP_001298300.1	261	P36566	CMOM_ECOLI	968993	969775	783	+	Protein Homology	CDS	BW25113_RS04775	cmoM	COORDINATES: similar to AA sequence:RefSeq:NP_415441.1	WP_001298300.1	NA	NA	NA
920	mukF	280	357	190	343	264	443	306.408	-0.103442	0.324247	-0.319022	0.74971	0.873098	NS	chromosome partition protein MukF	WP_001288850.1	440	P60293	MUKF_ECOLI	969775	971094	1320	+	Protein Homology	CDS	BW25113_RS04780	mukF	COORDINATES: similar to AA sequence:RefSeq:WP_005123549.1	WP_001288850.1	NA	NA	NA
921	mukE	164	240	114	213	181	278	194.301	-0.0694687	0.344858	-0.201442	0.840353	0.924228	NS	chromosome partition protein MukE	WP_001295347.1	234	P22524	MUKE_ECOLI	971078	971779	702	+	Protein Homology	CDS	BW25113_RS04785	mukE	COORDINATES: similar to AA sequence:RefSeq:NP_415443.2	WP_001295347.1	NA	NA	NA
922	mukB	995	1467	735	1528	1089	1701	1223.67	-0.0108489	0.330527	-0.0328232	0.973816	0.988399	NS	chromosome partition protein MukB	WP_000572698.1	1486	P22523	MUKB_ECOLI	971782	976239	4458	+	Protein Homology	CDS	BW25113_RS04790	mukB	COORDINATES: similar to AA sequence:RefSeq:NP_415444.1	WP_000572698.1	NA	NA	NA
923	ldtD	1424	1017	1394	831	1422	1456	1263.2	-0.466002	0.318614	-1.46259	0.143579	0.317249	NS	L,D-transpeptidase	WP_000925969.1	615	P22525	YCBB_ECOLI	976503	978347	1845	+	Protein Homology	CDS	BW25113_RS04795	ldtD	COORDINATES: similar to AA sequence:RefSeq:NP_415445.1	WP_000925969.1	NA	NA	NA
924	mepK	1192	1906	1457	3497	1085	2426	1859.92	0.172888	0.413238	0.418375	0.675673	0.827106	NS	YcbK family protein	WP_001295932.1	182	P0AB06	YCBK_ECOLI	978531	979076	546	+	Protein Homology	CDS	BW25113_RS04800	mepK	COORDINATES: similar to AA sequence:RefSeq:NP_309036.1	WP_001295932.1	NA	NA	NA
925	gloC	1073	1294	961	2154	889	1888	1330.11	0.117156	0.347326	0.337308	0.735885	0.865775	NS	hydroxyacylglutathione hydrolase GloC	WP_001109486.1	215	P75849	GLO22_ECOLI	979106	979750	645	+	Protein Homology	CDS	BW25113_RS04805	gloC	COORDINATES: similar to AA sequence:RefSeq:WP_003035823.1	WP_001109486.1	NA	NA	NA
926	aspC	668	780	619	1266	1030	1477	930.048	0.430411	0.240201	1.79188	0.0731521	0.202081	NS	aspartate transaminase	WP_000462687.1	396	P00509	AAT_ECOLI	979978	981165	1188	-	Protein Homology	CDS	BW25113_RS04810	aspC	COORDINATES: similar to AA sequence:RefSeq:WP_009653304.1	WP_000462687.1	NA	NA	NA
927	ompF	759	2433	1347	738	383	648	1124.11	-1.80801	0.441983	-4.09069	4.30089e-05	0.000381643	DO	porin OmpF	WP_000977920.1	362	P02931	OMPF_ECOLI	981353	982438	1086	-	Protein Homology	CDS	BW25113_RS04820	ompF	COORDINATES: similar to AA sequence:RefSeq:NP_415449.1	WP_000977920.1	NA	NA	NA
928	asnS	842	862	834	1854	1059	2073	1185	0.524741	0.279174	1.87962	0.0601601	0.177545	NS	asparagine--tRNA ligase	WP_000117881.1	466	P0A8M0	SYN_ECOLI	983044	984441	1398	-	Protein Homology	CDS	BW25113_RS04825	asnS	COORDINATES: similar to AA sequence:RefSeq:WP_005123540.1	WP_000117881.1	NA	NA	NA
929	pncB	151	175	192	591	440	715	345.161	1.31058	0.262268	4.9971	5.8198e-07	6.95368e-06	UP	nicotinate phosphoribosyltransferase	WP_001307697.1	400	P18133	PNCB_ECOLI	984613	985812	1200	-	Protein Homology	CDS	BW25113_RS04830	pncB	COORDINATES: similar to AA sequence:RefSeq:NP_415451.1	WP_001307697.1	NA	NA	NA
930	pepN	1575	2044	1612	1799	2286	2856	1988.27	-0.0261146	0.273621	-0.0954406	0.923965	0.964605	NS	aminopeptidase N	WP_000193841.1	870	P04825	AMPN_ECOLI	986078	988687	2610	+	Protein Homology	CDS	BW25113_RS04835	pepN	COORDINATES: similar to AA sequence:RefSeq:WP_000193787.1	WP_000193841.1	NA	NA	NA
931	ssuB	27	37	24	30	41	50	34.0743	0.0263923	0.387187	0.0681644	0.945655	0.975145	NS	aliphatic sulfonates ABC transporter ATP-binding protein	WP_001090506.1	255	P0AAI1	SSUB_ECOLI	988736	989500	765	-	Protein Homology	CDS	BW25113_RS04840	ssuB	COORDINATES: similar to AA sequence:RefSeq:NP_309043.1	WP_001090506.1	NA	NA	NA
932	ssuC	5	4	5	6	9	13	6.62071	0.563209	0.672031	0.838069	0.401992	0.609487	NS	aliphatic sulfonate ABC transporter permease SsuC	WP_000235203.1	263	P75851	SSUC_ECOLI	989500	990288	789	-	Protein Homology	CDS	BW25113_RS04845	ssuC	COORDINATES: similar to AA sequence:RefSeq:NP_415454.4	WP_000235203.1	NA	NA	NA
933	ssuD	6	9	3	9	10	11	7.74505	0.308412	0.637258	0.483968	0.628409	0.793363	NS	FMNH2-dependent alkanesulfonate monooxygenase	WP_000056006.1	381	P80645	SSUD_ECOLI	990302	991444	1143	-	Protein Homology	CDS	BW25113_RS04850	ssuD	COORDINATES: similar to AA sequence:RefSeq:NP_415455.1	WP_000056006.1	NA	NA	NA
934	ssuA	8	1	5	8	5	10	5.87643	0.27868	0.750318	0.371417	0.710327	0.851517	NS	aliphatic sulfonate ABC transporter substrate-binding protein SsuA	WP_001244308.1	319	P75853	SSUA_ECOLI	991444	992400	957	-	Protein Homology	CDS	BW25113_RS04855	ssuA	COORDINATES: similar to AA sequence:RefSeq:NP_415456.4	WP_001244308.1	NA	NA	NA
935	ssuE	11	8	9	14	7	11	9.88258	-0.238247	0.561418	-0.424366	0.671299	0.822944	NS	NADPH-dependent FMN reductase	WP_001263933.1	191	P80644	SSUE_ECOLI	992396	992968	573	-	Protein Homology	CDS	BW25113_RS04860	ssuE	COORDINATES: similar to AA sequence:RefSeq:NP_415457.1	WP_001263933.1	NA	NA	NA
936	elfA	2	4	10	6	5	5	5.35505	-0.420579	0.77501	-0.542675	0.587354	NA	NS	fimbrial protein	WP_000750293.1	179	P75855	ELFA_ECOLI	993324	993860	537	+	Protein Homology	CDS	BW25113_RS04865	elfA	COORDINATES: similar to AA sequence:RefSeq:NP_415458.2	WP_000750293.1	NA	NA	NA
937	elfD	5	4	7	11	4	5	5.91666	-0.0997648	0.722762	-0.138033	0.890215	0.94656	NS	molecular chaperone	WP_001295349.1	233	P75856	ELFD_ECOLI	993946	994644	699	+	Protein Homology	CDS	BW25113_RS04870	elfD	COORDINATES: similar to AA sequence:RefSeq:NP_415459.1	WP_001295349.1	NA	NA	NA
938	elfC	49	40	52	57	40	69	50.2959	-0.204412	0.33118	-0.617225	0.537086	0.731052	NS	fimbrial biogenesis usher protein	WP_000286312.1	866	P75857	ELFC_ECOLI	994672	997269	2598	+	Protein Homology	CDS	BW25113_RS04875	elfC	COORDINATES: similar to AA sequence:RefSeq:NP_415460.1	WP_000286312.1	NA	NA	NA
939	elfG	70	44	62	69	44	76	60.2059	-0.335198	0.339814	-0.986417	0.323929	0.534577	NS	fimbrial protein	WP_001165668.1	356	P75858	ELFG_ECOLI	997263	998330	1068	+	Protein Homology	CDS	BW25113_RS04880	elfG	COORDINATES: similar to AA sequence:RefSeq:NP_415461.1	WP_001165668.1	NA	NA	NA
940	ycbU	6	10	14	14	10	24	12.4013	0.223467	0.549296	0.406824	0.684137	0.832872	NS	fimbrial protein	WP_000730614.1	180	P75859	YCBU_ECOLI	998345	998884	540	+	Protein Homology	CDS	BW25113_RS04885	ycbU	COORDINATES: similar to AA sequence:RefSeq:NP_415462.1	WP_000730614.1	NA	NA	NA
941	ycbV	3	16	18	21	14	16	14.3999	0.035762	0.595897	0.0600138	0.952145	0.978275	NS	type 1 fimbrial protein	WP_000919497.1	171	P75860	YCBV_ECOLI	998895	999407	513	+	Protein Homology	CDS	BW25113_RS04890	ycbV	COORDINATES: similar to AA sequence:RefSeq:NP_415463.2	WP_000919497.1	NA	NA	NA
942	ycbF	46	47	34	64	58	61	50.5314	0.104838	0.331519	0.316234	0.751825	0.874355	NS	fimbrial chaperone	WP_001111465.1	245	check length	check length	999376	1000110	735	+	Protein Homology	CDS	BW25113_RS04895	ycbF	COORDINATES: similar to AA sequence:RefSeq:NP_706867.1	WP_001111465.1	NA	NA	NA
943	pyrD	10	15	27	36	19	39	23.1168	0.408587	0.482183	0.847368	0.39679	0.605741	NS	quinone-dependent dihydroorotate dehydrogenase	WP_001295352.1	336	P0A7E1	PYRD_ECOLI	1000224	1001231	1008	+	Protein Homology	CDS	BW25113_RS04900	pyrD	COORDINATES: similar to AA sequence:RefSeq:NP_309056.1	WP_001295352.1	NA	NA	NA
944	zapC	124	126	109	155	195	169	143.558	0.119752	0.28911	0.41421	0.67872	0.82936	NS	cell division protein ZapC	WP_001295353.1	180	P75862	ZAPC_ECOLI	1001408	1001947	540	+	Protein Homology	CDS	BW25113_RS04905	zapC	COORDINATES: similar to AA sequence:RefSeq:NP_415466.4	WP_001295353.1	NA	NA	NA
945	ycbX	215	325	204	447	303	482	316.713	0.28393	0.308642	0.919934	0.357607	0.569592	NS	6-N-hydroxylaminopurine resistance protein YcbX	WP_000212426.1	369	P75863	YCBX_ECOLI	1001950	1003056	1107	-	Protein Homology	CDS	BW25113_RS04910	ycbX	COORDINATES: similar to AA sequence:RefSeq:NP_415467.1	WP_000212426.1	NA	NA	NA
946	rlmKL	175	186	128	292	203	391	217.74	0.405451	0.305911	1.32539	0.185042	0.373904	NS	bifunctional 23S rRNA (guanine(2069)-N(7))-methyltransferase RlmK/23S rRNA (guanine(2445)-N(2))-methyltransferase RlmL	WP_001086539.1	702	P75864	RLMKL_ECOLI	1003300	1005405	2106	+	Protein Homology	CDS	BW25113_RS04915	rlmKL	COORDINATES: similar to AA sequence:RefSeq:NP_415468.1	WP_001086539.1	NA	NA	NA
947	uup	269	300	216	354	345	460	314.752	0.127032	0.261589	0.485616	0.627239	0.792568	NS	ABC transporter ATP-binding protein	WP_000053099.1	635	P43672	UUP_ECOLI	1005420	1007324	1905	+	Protein Homology	CDS	BW25113_RS04920	uup	COORDINATES: similar to AA sequence:RefSeq:NP_415469.1	WP_000053099.1	NA	NA	NA
948	pqiA	335	184	295	210	243	254	256.473	-0.619599	0.310845	-1.99327	0.0462314	0.144809	NS	membrane integrity-associated transporter subunit PqiA	WP_000333176.1	417	P0AFL9	PQIA_ECOLI	1007457	1008707	1251	+	Protein Homology	CDS	BW25113_RS04925	pqiA	COORDINATES: similar to AA sequence:RefSeq:NP_415470.1	WP_000333176.1	NA	NA	NA
949	pqiB	337	265	304	305	351	461	331.493	-0.130129	0.258879	-0.502664	0.6152	0.784412	NS	intermembrane transport protein PqiB	WP_000445533.1	546	P43671	PQIB_ECOLI	1008715	1010352	1638	+	Protein Homology	CDS	BW25113_RS04930	pqiB	COORDINATES: similar to AA sequence:RefSeq:NP_415471.1	WP_000445533.1	NA	NA	NA
950	pqiC	144	90	94	93	106	124	108.657	-0.446748	0.313687	-1.42418	0.154393	0.332793	NS	membrane integrity-associated transporter subunit PqiC	WP_000759120.1	187	P0AB10	PQIC_ECOLI	1010352	1010912	561	+	Protein Homology	CDS	BW25113_RS04935	pqiC	COORDINATES: similar to AA sequence:RefSeq:NP_706875.1	WP_000759120.1	NA	NA	NA
951	rmf	10061	25031	23000	19459	13374	16823	18229.9	-0.658417	0.382094	-1.72318	0.0848561	0.22431	NS	ribosome modulation factor	WP_000828648.1	55	P0AFW2	RMF_ECOLI	1011171	1011335	165	+	Protein Homology	CDS	BW25113_RS04940	rmf	COORDINATES: similar to AA sequence:RefSeq:NP_309064.1	WP_000828648.1	NA	NA	NA
952	fabA	918	925	964	1004	769	1062	939.261	-0.418797	0.22239	-1.88316	0.0596782	0.177098	NS	bifunctional 3-hydroxydecanoyl-ACP dehydratase/trans-2-decenoyl-ACP isomerase	WP_000227927.1	172	P0A6Q3	FABA_ECOLI	1011411	1011926	516	-	Protein Homology	CDS	BW25113_RS04945	fabA	COORDINATES: similar to AA sequence:RefSeq:WP_014915875.1	WP_000227927.1	NA	NA	NA
953	ycbZ	1046	604	830	758	901	990	851.587	-0.324289	0.292078	-1.11028	0.266877	0.475286	NS	Lon protease family protein	WP_000156518.1	586	P75867	LONH_ECOLI	1011998	1013755	1758	-	Protein Homology	CDS	BW25113_RS04950	ycbZ	COORDINATES: similar to AA sequence:RefSeq:NP_415475.1	WP_000156518.1	NA	NA	NA
954	matP	68	120	97	156	97	147	111.313	0.0500471	0.337177	0.14843	0.882003	0.94241	NS	macrodomain Ter protein MatP	WP_000877161.1	150	P0A8N0	MATP_ECOLI	1013941	1014390	450	+	Protein Homology	CDS	BW25113_RS04955	matP	COORDINATES: similar to AA sequence:RefSeq:NP_309067.1	WP_000877161.1	NA	NA	NA
955	ompA	14864	16837	15107	26166	49971	35320	25163.8	0.852727	0.337298	2.52811	0.0114677	0.0495925	NS	porin OmpA	WP_000750416.1	346	P0A910	OMPA_ECOLI	1014472	1015509	1038	-	Protein Homology	CDS	BW25113_RS04960	ompA	COORDINATES: similar to AA sequence:RefSeq:NP_309068.1	WP_000750416.1	NA	NA	NA
956	sulA	573	358	460	442	496	434	463.342	-0.427019	0.292985	-1.45748	0.144984	0.319411	NS	cell division inhibitor SulA	WP_000288710.1	169	P0AFZ5	SULA_ECOLI	1015869	1016375	507	-	Protein Homology	CDS	BW25113_RS04970	sulA	COORDINATES: similar to AA sequence:RefSeq:NP_309069.1	WP_000288710.1	NA	NA	NA
957	sxy	80	99	90	92	68	113	89.9804	-0.421166	0.29505	-1.42744	0.153454	0.332448	NS	CRP-S regulon transcriptional coactivator Sxy	WP_000839153.1	209	P75869	SXY_ECOLI	1016594	1017220	627	+	Protein Homology	CDS	BW25113_RS04975	sxy	COORDINATES: similar to AA sequence:RefSeq:NP_415479.1	WP_000839153.1	NA	NA	NA
958	yccS	179	154	154	233	158	251	183.773	-0.0394431	0.267179	-0.147628	0.882637	0.94241	NS	YccS family putative transporter	WP_000875061.1	720	check length	check length	1017189	1019348	2160	-	Protein Homology	CDS	BW25113_RS04980	yccS	COORDINATES: similar to AA sequence:RefSeq:NP_309071.3	WP_000875061.1	NA	NA	NA
959	yccF	16	19	25	51	29	72	32.591	0.883972	0.422291	2.09328	0.0363243	0.121937	NS	YccF domain-containing protein	WP_001261235.1	148	P0AB12	YCCF_ECOLI	1019361	1019804	444	-	Protein Homology	CDS	BW25113_RS04985	yccF	COORDINATES: similar to AA sequence:RefSeq:NP_415481.1	WP_001261235.1	NA	NA	NA
960	helD	361	266	310	464	536	629	411.032	0.372744	0.257079	1.44992	0.147082	0.322644	NS	DNA helicase IV	WP_001295354.1	684	P15038	HELD_ECOLI	1019927	1021978	2052	+	Protein Homology	CDS	BW25113_RS04990	helD	COORDINATES: similar to AA sequence:RefSeq:NP_415482.1	WP_001295354.1	NA	NA	NA
961	mgsA	281	712	420	359	340	477	438.295	-0.708582	0.37697	-1.87968	0.0601518	0.177545	NS	methylglyoxal synthase	WP_000424181.1	152	>1 matches >1 columns	>1 matches >1 columns	1022016	1022471	456	-	Protein Homology	CDS	BW25113_RS04995	mgsA	COORDINATES: similar to AA sequence:RefSeq:NP_415483.2	WP_000424181.1	NA	NA	NA
962	yccT	208	121	302	126	280	245	214.077	-0.361424	0.432362	-0.83593	0.403195	0.610303	NS	DUF2057 family protein	WP_000847791.1	220	P0A8X4	YCCT_ECOLI	1022570	1023229	660	-	Protein Homology	CDS	BW25113_RS05000	yccT	COORDINATES: similar to AA sequence:RefSeq:NP_309075.1	WP_000847791.1	NA	NA	NA
963	yccU	503	338	501	437	709	598	507.874	-0.0274442	0.324312	-0.0846227	0.932561	0.967691	NS	CoA-binding protein	WP_001301418.1	137	P75874	YCCU_ECOLI	1023402	1023812	411	+	Protein Homology	CDS	BW25113_RS05010	yccU	COORDINATES: similar to AA sequence:RefSeq:NP_415485.4	WP_001301418.1	NA	NA	NA
964	hspQ	1084	629	1140	745	1202	863	952.398	-0.416525	0.358119	-1.16309	0.244793	0.449487	NS	heat shock protein HspQ	WP_001295356.1	105	P0AB20	HSPQ_ECOLI	1023863	1024177	315	-	Protein Homology	CDS	BW25113_RS05015	hspQ	COORDINATES: similar to AA sequence:RefSeq:WP_005123508.1	WP_001295356.1	NA	NA	NA
965	rlmI	104	68	87	132	93	131	99.9344	0.0287221	0.302052	0.09509	0.924243	0.964605	NS	23S rRNA (cytosine(1962)-C(5))-methyltransferase RlmI	WP_000116297.1	396	P75876	RLMI_ECOLI	1024238	1025425	1188	-	Protein Homology	CDS	BW25113_RS05020	rlmI	COORDINATES: similar to AA sequence:RefSeq:NP_415487.4	WP_000116297.1	NA	NA	NA
966	yccX	65	46	77	72	91	71	69.7659	-0.0887595	0.350203	-0.253451	0.799919	0.903068	NS	acylphosphatase	WP_000048252.1	92	P0AB65	ACYP_ECOLI	1025520	1025795	276	+	Protein Homology	CDS	BW25113_RS05025	yccX	COORDINATES: similar to AA sequence:RefSeq:NP_309079.1	WP_000048252.1	NA	NA	NA
967	tusE	46	38	68	63	49	68	54.5498	-0.186557	0.347579	-0.536731	0.591453	0.768053	NS	sulfurtransferase TusE	WP_000904442.1	109	P0AB18	TUSE_ECOLI	1025798	1026124	327	-	Protein Homology	CDS	BW25113_RS05030	tusE	COORDINATES: similar to AA sequence:RefSeq:NP_309080.2	WP_000904442.1	NA	NA	NA
968	yccA	509	536	431	1277	1140	1556	845.695	0.993411	0.234532	4.23571	2.2783e-05	0.000214772	NS	FtsH protease modulator YccA	WP_000375136.1	219	P0AAC6	YCCA_ECOLI	1026218	1026874	657	-	Protein Homology	CDS	BW25113_RS05035	yccA	COORDINATES: similar to AA sequence:RefSeq:WP_000375124.1	WP_000375136.1	NA	NA	NA
969	hyaA	164	51	118	52	26	65	83.2772	-1.66861	0.464799	-3.58995	0.000330736	0.00241659	DO	hydrogenase 1 small subunit	WP_001058323.1	372	P69739	MBHS_ECOLI	1027595	1028710	1116	+	Protein Homology	CDS	BW25113_RS05045	hyaA	COORDINATES: similar to AA sequence:RefSeq:NP_415491.1	WP_001058323.1	NA	NA	NA
970	hyaB	140	45	110	56	26	53	75.1062	-1.56541	0.45937	-3.40773	0.000655063	0.00448934	DO	Ni/Fe-hydrogenase large subunit	WP_000107384.1	597	P0ACD8	MBHL_ECOLI	1028710	1030500	1791	+	Protein Homology	CDS	BW25113_RS05050	hyaB	COORDINATES: similar to AA sequence:RefSeq:NP_415492.1	WP_000107384.1	NA	NA	NA
971	hyaC	54	16	33	15	15	12	25.6775	-1.70023	0.514857	-3.30233	0.000958849	0.00631363	DO	Ni/Fe-hydrogenase b-type cytochrome subunit	WP_001186424.1	235	P0AAM1	CYBH_ECOLI	1030522	1031226	705	+	Protein Homology	CDS	BW25113_RS05055	hyaC	COORDINATES: similar to AA sequence:RefSeq:NP_309157.1	WP_001186424.1	NA	NA	NA
972	hyaD	56	16	35	16	17	24	28.4184	-1.33719	0.494379	-2.7048	0.00683461	0.0330466	DO	hydrogenase 1 maturation protease	WP_000003671.1	195	P19930	HYAD_ECOLI	1031226	1031810	585	+	Protein Homology	CDS	BW25113_RS05060	hyaD	COORDINATES: similar to AA sequence:RefSeq:NP_415494.1	WP_000003671.1	NA	NA	NA
973	hyaE	33	11	18	8	7	13	15.7237	-1.58414	0.556001	-2.84917	0.0043834	0.0225899	DO	hydrogenase-1 operon protein HyaE	WP_000063978.1	132	P19931	HYAE_ECOLI	1031810	1032205	396	+	Protein Homology	CDS	BW25113_RS05065	hyaE	COORDINATES: similar to AA sequence:RefSeq:NP_415495.1	WP_000063978.1	NA	NA	NA
974	hyaF	54	19	19	30	7	16	25.0088	-1.22677	0.594851	-2.06232	0.0391776	0.128446	NS	hydrogenase expression/formation protein	WP_000004899.1	285	P19932	HYAF_ECOLI	1032205	1033059	855	+	Protein Homology	CDS	BW25113_RS05070	hyaF	COORDINATES: similar to AA sequence:RefSeq:NP_415496.1	WP_000004899.1	NA	NA	NA
975	appC	600	322	717	243	773	694	558.403	-0.346775	0.469913	-0.737957	0.460541	0.66485	NS	cytochrome bd-II oxidase subunit 1	WP_000263582.1	514	P26459	APPC_ECOLI	1033196	1034737	1542	+	Protein Homology	CDS	BW25113_RS05075	appC	COORDINATES: similar to AA sequence:RefSeq:NP_415497.1	WP_000263582.1	NA	NA	NA
976	appB	516	254	551	220	488	455	418.833	-0.593519	0.416954	-1.42347	0.154601	0.332824	NS	cytochrome d ubiquinol oxidase subunit II	WP_000460803.1	378	P26458	APPB_ECOLI	1034752	1035885	1134	+	Protein Homology	CDS	BW25113_RS05080	appB	COORDINATES: similar to AA sequence:RefSeq:NP_415498.1	WP_000460803.1	NA	NA	NA
977	cbdX	5	9	16	6	29	10	12.4832	0.216696	0.706155	0.306867	0.758945	0.879025	NS	cytochrome bd-II oxidase subunit CbdX	WP_000270305.1	30	P24244	APPX_ECOLI	1035901	1035990	90	+	Protein Homology	CDS	BW25113_RS05085	cbdX	COORDINATES: similar to AA sequence:RefSeq:YP_001165313.1	WP_000270305.1	NA	NA	NA
978	appA	325	198	388	209	424	387	320.439	-0.246519	0.386324	-0.638116	0.523398	0.719275	NS	bifunctional acid phosphatase/4-phytase	WP_001300464.1	432	P07102	PPA_ECOLI	1036073	1037368	1296	+	Protein Homology	CDS	BW25113_RS05090	appA	COORDINATES: similar to AA sequence:RefSeq:NP_415500.1	WP_001300464.1	NA	NA	NA
979	etk	170	152	166	254	171	247	188.558	0.0285208	0.262628	0.108598	0.913522	0.960946	NS	tyrosine-protein kinase	WP_000208650.1	726	P38134	ETK_ECOLI	1037489	1039666	2178	-	Protein Homology	CDS	BW25113_RS05095	etk	COORDINATES: similar to AA sequence:RefSeq:NP_415501.1	WP_000208650.1	NA	NA	NA
980	etp	13	7	5	10	10	16	9.83646	0.0885042	0.583729	0.151619	0.879488	0.941778	NS	protein-tyrosine-phosphatase Etp	WP_000057871.1	148	P0ACZ2	ETP_ECOLI	1039689	1040132	444	-	Protein Homology	CDS	BW25113_RS05100	etp	COORDINATES: similar to AA sequence:RefSeq:NP_309165.2	WP_000057871.1	NA	NA	NA
981	gfcE	11	22	8	32	19	36	20.1023	0.636343	0.497152	1.27998	0.200554	0.395131	NS	polysaccharide export protein	WP_001295357.1	379	P0A932	GFCE_ECOLI	1040123	1041259	1137	-	Protein Homology	CDS	BW25113_RS05105	gfcE	COORDINATES: similar to AA sequence:RefSeq:NP_309166.1	WP_001295357.1	NA	NA	NA
982	gfcD	14	12	23	29	22	34	21.3575	0.359815	0.438199	0.821122	0.411577	0.617994	NS	YjbH domain-containing protein	WP_000742328.1	698	P75882	GFCD_ECOLI	1041308	1043401	2094	-	Protein Homology	CDS	BW25113_RS05110	gfcD	COORDINATES: similar to AA sequence:RefSeq:NP_415504.1	WP_000742328.1	NA	NA	NA
983	gfcC	4	1	3	6	4	6	3.78508	0.570661	0.86306	0.661207	0.50848	NA	NS	capsule biosynthesis GfcC family protein	WP_001038079.1	248	P75883	GFCC_ECOLI	1043404	1044147	744	-	Protein Homology	CDS	BW25113_RS05115	gfcC	COORDINATES: similar to AA sequence:RefSeq:NP_415505.1	WP_001038079.1	NA	NA	NA
984	gfcB	2	2	1	6	1	5	2.61892	0.810257	1.06375	0.761701	0.446239	NA	NS	lipoprotein GfcB	WP_001247610.1	214	P75884	GFCB_ECOLI	1044147	1044788	642	-	Protein Homology	CDS	BW25113_RS05120	gfcB	COORDINATES: similar to AA sequence:RefSeq:NP_415506.1	WP_001247610.1	NA	NA	NA
985	gfcA	6	8	4	10	8	13	7.82039	0.344632	0.619767	0.556067	0.578165	0.757916	NS	threonine-rich inner membrane protein GfcA	WP_001295358.1	101	P75885	GFCA_ECOLI	1044898	1045200	303	-	Protein Homology	CDS	BW25113_RS05125	gfcA	COORDINATES: similar to AA sequence:RefSeq:NP_415507.2	WP_001295358.1	NA	NA	NA
986	RS05135	294	207	194	639	219	316	300.124	0.332089	0.419353	0.791907	0.428415	0.63312	NS	IS1 family transposase	WP_223293343.1	83	not found	not found	1045289	1045538	250	+	Protein Homology	CDS	BW25113_RS05135	NA	COORDINATES: similar to AA sequence:RefSeq:WP_086558261.1	WP_223293343.1	NA	NA	programmed frameshift
987	cspH	4	6	4	5	3	3	4.26755	-0.77193	0.805903	-0.957845	0.338141	NA	NS	cold shock-like protein CspH	WP_000087763.1	70	>1 matches >1 columns	>1 matches >1 columns	1046422	1046631	210	-	Protein Homology	CDS	BW25113_RS05140	cspH	COORDINATES: similar to AA sequence:RefSeq:NP_415509.1	WP_000087763.1	NA	NA	NA
988	cspG	68	200	161	326	377	341	232.729	0.864782	0.41039	2.10722	0.0350986	0.118678	NS	cold shock protein CspG	WP_000066490.1	70	P0A978	CSPG_ECOLI	1046917	1047126	210	+	Protein Homology	CDS	BW25113_RS05145	cspG	COORDINATES: similar to AA sequence:RefSeq:NP_309172.1	WP_000066490.1	NA	NA	NA
989	ymcF	5	14	15	25	25	37	18.8035	0.915238	0.492496	1.85837	0.0631171	0.183245	NS	cold-shock protein	WP_071524879.1	62	P0DPC8	YMCF_ECOLI	1047140	1047325	186	+	Protein Homology	CDS	BW25113_RS23580	ymcF	COORDINATES: similar to AA sequence:RefSeq:YP_009518761.1	WP_071524879.1	NA	NA	NA
990	ymcE	0	1	1	1	2	0	0.847524	0.216317	1.81193	0.119385	0.90497	NA	NS	protein YmcE	WP_001309400.1	76	P0AAA5	YMCE_ECOLI	1047303	1047530	228	+	Protein Homology	CDS	BW25113_RS05150	ymcE	COORDINATES: similar to AA sequence:RefSeq:NP_415511.1	WP_001309400.1	NA	NA	NA
991	gnsA	6	8	8	17	15	18	11.3384	0.756354	0.532398	1.42066	0.155417	0.334031	NS	addiction module toxin, GnsA/GnsB family	WP_001019197.1	57	P0AC92	GNSA_ECOLI	1047523	1047693	171	+	Protein Homology	CDS	BW25113_RS05155	gnsA	COORDINATES: similar to AA sequence:RefSeq:YP_588446.1	WP_001019197.1	NA	NA	NA
992	yccM	13	17	8	28	8	24	15.6587	0.205695	0.554118	0.371212	0.71048	0.851517	NS	4Fe-4S binding protein	WP_000829662.1	357	P52636	YCCM_ECOLI	1047748	1048818	1071	-	Protein Homology	CDS	BW25113_RS05160	yccM	COORDINATES: similar to AA sequence:RefSeq:NP_415512.1	WP_000829662.1	NA	NA	NA
993	torS	50	49	37	124	59	100	66.0286	0.61944	0.364555	1.69917	0.0892873	0.231711	NS	TMAO reductase system sensor histidine kinase/response regulator TorS	WP_001300633.1	914	P39453	TORS_ECOLI	1048893	1051634	2742	-	Protein Homology	CDS	BW25113_RS05165	torS	COORDINATES: similar to AA sequence:RefSeq:NP_415513.2	WP_001300633.1	NA	NA	NA
994	torT	80	92	56	45	24	44	59.6231	-1.45532	0.369999	-3.93332	8.37799e-05	0.000699233	DO	TMAO reductase system periplasmic protein TorT	WP_001264933.1	342	P38683	TORT_ECOLI	1051717	1052742	1026	+	Protein Homology	CDS	BW25113_RS05170	torT	COORDINATES: similar to AA sequence:RefSeq:NP_415514.1	WP_001264933.1	NA	NA	NA
995	torR	42	49	36	57	35	60	45.7538	-0.181851	0.349681	-0.520049	0.60303	0.776961	NS	two-component system response regulator TorR	WP_001120125.1	230	P38684	TORR_ECOLI	1052721	1053410	690	-	Protein Homology	CDS	BW25113_RS05175	torR	COORDINATES: similar to AA sequence:RefSeq:NP_415515.1	WP_001120125.1	NA	NA	NA
996	torC	5	6	9	6	3	6	5.93169	-0.852518	0.702983	-1.21271	0.225239	0.428724	NS	pentaheme c-type cytochrome TorC	WP_001230242.1	390	P33226	TORC_ECOLI	1053540	1054709	1170	+	Protein Homology	CDS	BW25113_RS05180	torC	COORDINATES: similar to AA sequence:RefSeq:NP_415516.1	WP_001230242.1	NA	NA	NA
997	torA	58	41	54	54	34	56	49.539	-0.523183	0.341146	-1.53361	0.125127	0.289508	NS	trimethylamine-N-oxide reductase TorA	WP_001062091.1	848	P33225	TORA_ECOLI	1054712	1057255	2544	+	Protein Homology	CDS	BW25113_RS05185	torA	COORDINATES: similar to AA sequence:RefSeq:NP_415517.1	WP_001062091.1	NA	NA	NA
998	torD	65	43	57	59	50	51	54.4537	-0.461764	0.333497	-1.38461	0.166172	0.348756	NS	molecular chaperone TorD	WP_000209894.1	199	P36662	TORD_ECOLI	1057255	1057851	597	+	Protein Homology	CDS	BW25113_RS05190	torD	COORDINATES: similar to AA sequence:RefSeq:NP_415518.1	WP_000209894.1	NA	NA	NA
999	cbpM	482	183	317	204	195	268	281.537	-0.98642	0.370653	-2.6613	0.00778384	0.0365968	NS	chaperone modulator CbpM	WP_000024560.1	101	P63264	CBPM_ECOLI	1058009	1058311	303	-	Protein Homology	CDS	BW25113_RS05195	cbpM	COORDINATES: similar to AA sequence:RefSeq:NP_309181.1	WP_000024560.1	NA	NA	NA
1000	cbpA	1287	649	1134	750	746	974	935.918	-0.740931	0.313291	-2.36499	0.0180304	0.0713055	NS	curved DNA-binding protein	WP_000420621.1	306	P36659	CBPA_ECOLI	1058314	1059231	918	-	Protein Homology	CDS	BW25113_RS05200	cbpA	COORDINATES: similar to AA sequence:RefSeq:NP_415520.1	WP_000420621.1	NA	NA	NA
1001	yccE	0	6	7	3	2	2	3.5066	-1.31952	1.03104	-1.2798	0.200616	NA	NS	YccE family protein	WP_000535346.1	418	P36661	YCCE_ECOLI	1059492	1060745	1254	+	Protein Homology	CDS	BW25113_RS05205	yccE	COORDINATES: similar to AA sequence:RefSeq:NP_415521.1	WP_000535346.1	NA	NA	NA
1002	agp	4518	4627	4751	196	457	289	2797.92	-4.2749	0.373848	-11.4349	2.79981e-30	1.26667e-28	DO	bifunctional glucose-1-phosphatase/inositol phosphatase	WP_001044279.1	413	P19926	AGP_ECOLI	1061041	1062279	1239	+	Protein Homology	CDS	BW25113_RS05210	agp	COORDINATES: similar to AA sequence:RefSeq:NP_415522.1	WP_001044279.1	NA	NA	NA
1003	yccJ	1626	1166	1579	1091	2446	2020	1637.32	-0.0582301	0.366844	-0.158733	0.87388	0.939556	NS	YccJ family protein	WP_001143120.1	75	P0AB14	YCCJ_ECOLI	1062323	1062547	225	-	Protein Homology	CDS	BW25113_RS05215	yccJ	COORDINATES: similar to AA sequence:RefSeq:WP_002898701.1	WP_001143120.1	NA	NA	NA
1004	wrbA	3689	2077	3957	2242	4130	3810	3317.89	-0.342637	0.367393	-0.932618	0.351017	0.562888	NS	NAD(P)H:quinone oxidoreductase	WP_001151437.1	198	P0A8G6	NQOR_ECOLI	1062571	1063164	594	-	Protein Homology	CDS	BW25113_RS05220	wrbA	COORDINATES: similar to AA sequence:RefSeq:NP_415524.1	WP_001151437.1	NA	NA	NA
1005	ymdF	1837	373	1062	300	353	343	764.896	-2.12201	0.486298	-4.3636	1.27938e-05	0.000125731	DO	general stress protein	WP_001273658.1	57	P56614	YMDF_ECOLI	1063537	1063707	171	+	Protein Homology	CDS	BW25113_RS05230	ymdF	COORDINATES: similar to AA sequence:RefSeq:NP_415525.2	WP_001273658.1	NA	NA	NA
1006	rutG	68	56	51	71	59	80	63.2575	-0.168471	0.305795	-0.550929	0.581682	0.760357	NS	pyrimidine utilization transport protein G	WP_001326838.1	442	P75892	RUTG_ECOLI	1063970	1065295	1326	-	Protein Homology	CDS	BW25113_RS05235	rutG	COORDINATES: similar to AA sequence:RefSeq:NP_415526.4	WP_001326838.1	NA	NA	NA
1007	rutF	4	7	3	14	18	19	9.98384	1.4387	0.610098	2.35815	0.0183661	0.0724142	NS	pyrimidine utilization flavin reductase protein F	WP_001028083.1	164	P75893	RUTF_ECOLI	1065319	1065810	492	-	Protein Homology	CDS	BW25113_RS05240	rutF	COORDINATES: similar to AA sequence:RefSeq:NP_415527.4	WP_001028083.1	NA	NA	NA
1008	rutE	7	3	4	8	14	10	7.31686	0.78595	0.67415	1.16584	0.24368	0.449088	NS	malonic semialdehyde reductase	WP_001001176.1	196	P75894	RUTE_ECOLI	1065824	1066411	588	-	Protein Homology	CDS	BW25113_RS05245	rutE	COORDINATES: similar to AA sequence:RefSeq:NP_415528.1	WP_001001176.1	NA	NA	NA
1009	rutD	6	5	2	11	10	5	6.3034	0.600125	0.730678	0.821326	0.41146	0.617994	NS	pyrimidine utilization protein D	WP_000777653.1	266	P75895	RUTD_ECOLI	1066424	1067221	798	-	Protein Homology	CDS	BW25113_RS05250	rutD	COORDINATES: similar to AA sequence:RefSeq:NP_415529.1	WP_000777653.1	NA	NA	NA
1010	rutC	4	3	4	6	6	6	4.68312	0.2891	0.758496	0.38115	0.703092	NA	NS	pyrimidine utilization protein C	WP_001126780.1	128	P0AFQ5	RUTC_ECOLI	1067232	1067615	384	-	Protein Homology	CDS	BW25113_RS05255	rutC	COORDINATES: similar to AA sequence:RefSeq:NP_415530.1	WP_001126780.1	NA	NA	NA
1011	rutB	10	2	4	15	5	14	7.77921	0.64358	0.713592	0.901888	0.367116	0.5778	NS	peroxyureidoacrylate/ureidoacrylate amidohydrolase RutB	WP_001393558.1	230	P75897	RUTB_ECOLI	1067630	1068319	690	-	Protein Homology	CDS	BW25113_RS05260	rutB	COORDINATES: similar to AA sequence:RefSeq:NP_415531.2	WP_001393558.1	NA	NA	NA
1012	rutA	1	6	1	17	8	13	6.92718	1.80746	0.795009	2.27351	0.0229954	0.0856928	NS	pyrimidine utilization protein A	WP_001340618.1	363	P75898	RUTA_ECOLI	1068322	1069410	1089	-	Protein Homology	CDS	BW25113_RS05265	rutA	COORDINATES: similar to AA sequence:RefSeq:NP_309285.4	WP_001340618.1	NA	NA	NA
1013	rutR	44	70	41	50	60	85	57.3059	-0.110595	0.36695	-0.301389	0.763118	0.880934	NS	HTH-type transcriptional regulator RutR	WP_000191701.1	212	P0ACU2	RUTR_ECOLI	1069698	1070333	636	+	Protein Homology	CDS	BW25113_RS05270	rutR	COORDINATES: similar to AA sequence:RefSeq:NP_415533.1	WP_000191701.1	NA	NA	NA
1014	putA	2946	9955	5929	638	823	1148	3995.46	-3.29921	0.44018	-7.49514	6.62278e-14	1.43614e-12	DO	trifunctional transcriptional regulator/proline dehydrogenase/L-glutamate gamma-semialdehyde dehydrogenase	WP_001326840.1	1320	P09546	PUTA_ECOLI	1070379	1074338	3960	-	Protein Homology	CDS	BW25113_RS05275	putA	COORDINATES: similar to AA sequence:RefSeq:NP_415534.1	WP_001326840.1	NA	NA	NA
1015	RS05280	1	4	4	5	5	7	4.13432	0.481348	0.831417	0.578949	0.562623	NA	NS	hypothetical protein	WP_000979516.1	69	not found	not found	1074393	1074599	207	+	GeneMarkS-2+	CDS	BW25113_RS05280	NA	COORDINATES: ab initio prediction:GeneMarkS-2+	WP_000979516.1	NA	NA	NA
1016	putP	1596	6306	2446	227	252	264	2103.84	-4.23214	0.478953	-8.83623	9.90051e-19	2.79992e-17	DO	sodium/proline symporter PutP	WP_001018479.1	502	P07117	PUTP_ECOLI	1074761	1076266	1506	+	Protein Homology	CDS	BW25113_RS05285	putP	COORDINATES: similar to AA sequence:RefSeq:NP_415535.1	WP_001018479.1	NA	NA	NA
1017	RS05295	325	305	272	342	281	582	340.517	-0.0398474	0.296607	-0.134344	0.893131	0.948088	NS	FTR1 family protein	NA	276	not found	not found	1076812	1077638	827	+	Protein Homology	CDS	BW25113_RS05295	NA	COORDINATES: similar to AA sequence:RefSeq:NP_309290.1	NA	NA	TRUE	frameshifted
1018	efeO	183	291	125	282	210	437	244.671	0.170613	0.386308	0.44165	0.658743	0.813324	NS	iron uptake system protein EfeO	WP_000154398.1	375	P0AB24	EFEO_ECOLI	1077699	1078823	1125	+	Protein Homology	CDS	BW25113_RS05300	efeO	COORDINATES: similar to AA sequence:RefSeq:NP_415537.1	WP_000154398.1	NA	NA	NA
1019	efeB	284	373	231	224	145	262	259.035	-0.941792	0.31446	-2.99495	0.00274494	0.0153709	NS	iron uptake transporter deferrochelatase/peroxidase subunit	WP_001199471.1	423	P31545	EFEB_ECOLI	1078832	1080100	1269	+	Protein Homology	CDS	BW25113_RS05305	efeB	COORDINATES: similar to AA sequence:RefSeq:NP_415538.1	WP_001199471.1	NA	NA	NA
1020	phoH	367	378	402	347	826	933	519.153	0.448143	0.380138	1.1789	0.23844	0.443175	NS	phosphate starvation-inducible protein PhoH	WP_000533522.1	262	check length	check length	1080724	1081509	786	+	Protein Homology	CDS	BW25113_RS05315	phoH	COORDINATES: similar to AA sequence:RefSeq:WP_001741490.1	WP_000533522.1	NA	NA	NA
1021	pgaD	8	8	7	8	20	18	11.0184	0.581224	0.579006	1.00383	0.31546	0.528595	NS	poly-beta-1,6-N-acetyl-D-glucosamine biosynthesis protein PgaD	WP_001061095.1	137	P69432	PGAD_ECOLI	1081565	1081975	411	-	Protein Homology	CDS	BW25113_RS05320	pgaD	COORDINATES: similar to AA sequence:RefSeq:NP_309294.1	WP_001061095.1	NA	NA	NA
1022	pgaC	6	5	6	7	8	8	6.54744	0.0139415	0.650672	0.0214264	0.982906	0.991623	NS	poly-beta-1,6-N-acetyl-D-glucosamine synthase	WP_000610451.1	441	P75905	PGAC_ECOLI	1081980	1083302	1323	-	Protein Homology	CDS	BW25113_RS05325	pgaC	COORDINATES: similar to AA sequence:RefSeq:NP_415541.1	WP_000610451.1	NA	NA	NA
1023	pgaB	11	15	10	24	11	27	15.548	0.333173	0.500378	0.665842	0.505512	0.70218	NS	poly-beta-1,6-N-acetyl-D-glucosamine N-deacetylase PgaB	WP_000945561.1	672	P75906	PGAB_ECOLI	1083298	1085313	2016	-	Protein Homology	CDS	BW25113_RS05330	pgaB	COORDINATES: similar to AA sequence:RefSeq:NP_415542.1	WP_000945561.1	NA	NA	NA
1024	pgaA	45	25	46	55	30	49	41.0601	-0.22441	0.392712	-0.571435	0.567705	0.750496	NS	poly-beta-1,6 N-acetyl-D-glucosamine export porin PgaA	WP_000287458.1	807	P69434	PGAA_ECOLI	1085325	1087745	2421	-	Protein Homology	CDS	BW25113_RS05335	pgaA	COORDINATES: similar to AA sequence:RefSeq:NP_309297.1	WP_000287458.1	NA	NA	NA
1025	dgcT	23	33	21	39	21	31	27.686	-0.193265	0.416791	-0.463698	0.642864	0.802508	NS	GGDEF domain-containing protein	WP_000409873.1	452	P75908	DGCT_ECOLI	1088332	1089687	1356	+	Protein Homology	CDS	BW25113_RS05340	dgcT	COORDINATES: similar to AA sequence:RefSeq:NP_415544.1	WP_000409873.1	NA	NA	NA
1026	RS05345	19	17	16	23	13	26	18.6376	-0.18859	0.443285	-0.425437	0.670518	0.822405	NS	IS3 family transposase	WP_085947771.1	87	not found	not found	1090632	1090893	262	-	Protein Homology	CDS	BW25113_RS05345	NA	COORDINATES: similar to AA sequence:RefSeq:WP_012477168.1	WP_085947771.1	NA	NA	programmed frameshift
1027	RS05355	0	0	0	1	0	1	0.27137	1.38042	2.86951	0.481066	0.63047	NA	NS	ACP S-malonyltransferase	NA	113	not found	not found	1090961	1091299	339	+	Protein Homology	CDS	BW25113_RS05355	NA	COORDINATES: similar to AA sequence:RefSeq:NP_309324.2	NA	TRUE	TRUE	incomplete; partial in the middle of a contig; missing N-terminus
1028	RS05360	6	6	6	8	12	7	7.3958	0.180174	0.640921	0.281118	0.77862	0.890791	NS	hypothetical protein	WP_000611859.1	328	not found	not found	1091299	1092282	984	+	Protein Homology	CDS	BW25113_RS05360	NA	COORDINATES: similar to AA sequence:RefSeq:NP_415548.1	WP_000611859.1	NA	NA	NA
1029	ghrA	164	158	156	292	278	335	220.332	0.493537	0.237093	2.08162	0.0373771	0.124201	NS	glyoxylate/hydroxypyruvate reductase GhrA	WP_000351317.1	312	P75913	GHRA_ECOLI	1093342	1094277	936	+	Protein Homology	CDS	BW25113_RS05375	ghrA	COORDINATES: similar to AA sequence:RefSeq:NP_415551.2	WP_000351317.1	NA	NA	NA
1030	ycdX	255	239	197	456	428	584	340.234	0.652476	0.248546	2.62517	0.00866051	0.0397252	NS	zinc-binding phosphatase	WP_000283667.1	245	P75914	YCDX_ECOLI	1094335	1095069	735	+	Protein Homology	CDS	BW25113_RS05380	ycdX	COORDINATES: similar to AA sequence:RefSeq:NP_415552.1	WP_000283667.1	NA	NA	NA
1031	ycdY	125	120	122	243	258	311	185.773	0.717635	0.248904	2.88318	0.00393685	0.0206895	NS	molecular chaperone YcdY	WP_001001921.1	184	P75915	YCDY_ECOLI	1095096	1095647	552	+	Protein Homology	CDS	BW25113_RS05385	ycdY	COORDINATES: similar to AA sequence:RefSeq:NP_415553.1	WP_001001921.1	NA	NA	NA
1032	ycdZ	192	287	158	130	102	141	175.221	-1.20974	0.325735	-3.71388	0.000204104	0.0015519	DO	DUF1097 domain-containing protein	WP_001300785.1	163	P75916	YCDZ_ECOLI	1095752	1096240	489	+	Protein Homology	CDS	BW25113_RS05390	ycdZ	COORDINATES: similar to AA sequence:RefSeq:NP_415554.4	WP_001300785.1	NA	NA	NA
1033	csgG	73	71	87	112	186	220	117.809	0.735838	0.335878	2.19079	0.028467	0.100905	NS	curli production assembly/transport protein CsgG	WP_001189321.1	277	P0AEA2	CSGG_ECOLI	1096310	1097140	831	-	Protein Homology	CDS	BW25113_RS05395	csgG	COORDINATES: similar to AA sequence:RefSeq:NP_309441.1	WP_001189321.1	NA	NA	NA
1034	csgF	6	16	21	28	66	53	29.4952	1.36303	0.530734	2.56819	0.0102232	0.0452051	UP	curli production assembly/transport protein CsgF	WP_001264088.1	138	P0AE98	CSGF_ECOLI	1097170	1097583	414	-	Protein Homology	CDS	BW25113_RS05400	csgF	COORDINATES: similar to AA sequence:RefSeq:NP_309442.1	WP_001264088.1	NA	NA	NA
1035	csgE	11	23	30	47	99	102	47.7147	1.53008	0.472168	3.24055	0.00119301	0.0076132	UP	curli production assembly/transport protein CsgE	WP_000833288.1	129	P0AE95	CSGE_ECOLI	1097611	1097997	387	-	Protein Homology	CDS	BW25113_RS05405	csgE	COORDINATES: similar to AA sequence:RefSeq:NP_309443.1	WP_000833288.1	NA	NA	NA
1036	csgD	87	175	239	306	438	578	283.086	0.962053	0.40821	2.35676	0.0184352	0.0725415	NS	transcriptional regulator CsgD	WP_000481509.1	216	P52106	CSGD_ECOLI	1098005	1098652	648	-	Protein Homology	CDS	BW25113_RS05410	csgD	COORDINATES: similar to AA sequence:RefSeq:NP_415558.1	WP_000481509.1	NA	NA	NA
1037	csgB	5	2	2	3	8	6	4.18045	0.507604	0.853444	0.594771	0.551997	NA	NS	curlin minor subunit CsgB	WP_000791650.1	151	P0ABK7	CSGB_ECOLI	1099407	1099859	453	+	Protein Homology	CDS	BW25113_RS05420	csgB	COORDINATES: similar to AA sequence:RefSeq:NP_309446.1	WP_000791650.1	NA	NA	NA
1038	csgA	21	27	24	30	39	44	29.9102	0.222411	0.381698	0.582687	0.560104	0.745857	NS	curlin major subunit CsgA	WP_000771437.1	151	P28307	CSGA_ECOLI	1099903	1100355	453	+	Protein Homology	CDS	BW25113_RS05425	csgA	COORDINATES: similar to AA sequence:RefSeq:NP_415560.1	WP_000771437.1	NA	NA	NA
1039	csgC	4	2	4	9	8	10	5.74633	1.00608	0.724847	1.38799	0.165139	0.347146	NS	curli assembly protein CsgC	WP_001094300.1	110	P52107	CSGC_ECOLI	1100417	1100746	330	+	Protein Homology	CDS	BW25113_RS05430	csgC	COORDINATES: similar to AA sequence:RefSeq:NP_415561.1	WP_001094300.1	NA	NA	NA
1040	ymdA	4	5	14	13	22	19	12.1746	0.818354	0.600237	1.36339	0.172761	0.357115	NS	hypothetical protein	WP_000489587.1	103	P75917	YMDA_ECOLI	1100870	1101178	309	+	Protein Homology	CDS	BW25113_RS05435	ymdA	COORDINATES: similar to AA sequence:RefSeq:NP_415562.1	WP_000489587.1	NA	NA	NA
1041	ymdB	358	148	271	181	347	310	268.648	-0.297378	0.406713	-0.731174	0.464673	0.66885	NS	O-acetyl-ADP-ribose deacetylase	WP_000857405.1	177	P0A8D6	YMDB_ECOLI	1101276	1101806	531	+	Protein Homology	CDS	BW25113_RS05440	ymdB	COORDINATES: similar to AA sequence:RefSeq:NP_309450.1	WP_000857405.1	NA	NA	NA
1042	clsC	316	202	408	291	473	407	345.498	-0.0670823	0.360182	-0.186246	0.852252	0.929321	NS	cardiolipin synthase ClsC	WP_001307714.1	493	P75919	CLSC_ECOLI	1101751	1103229	1479	+	Protein Homology	CDS	BW25113_RS05445	clsC	COORDINATES: similar to AA sequence:RefSeq:NP_706957.2	WP_001307714.1	NA	NA	NA
1043	mdoC	30	28	53	47	62	58	45.2044	0.174531	0.387441	0.450472	0.65237	0.809491	NS	glucans biosynthesis protein MdoC	WP_001070375.1	385	P75920	OPGC_ECOLI	1103243	1104397	1155	-	Protein Homology	CDS	BW25113_RS05450	mdoC	COORDINATES: similar to AA sequence:RefSeq:NP_415565.1	WP_001070375.1	NA	NA	NA
1044	mdoG	505	386	562	680	716	893	602.858	0.228082	0.257071	0.887233	0.374953	0.584852	NS	glucans biosynthesis protein MdoG	WP_001343212.1	511	P33136	OPGG_ECOLI	1104791	1106323	1533	+	Protein Homology	CDS	BW25113_RS05465	mdoG	COORDINATES: similar to AA sequence:RefSeq:NP_415566.1	WP_001343212.1	NA	NA	NA
1045	mdoH	647	491	527	711	806	973	672.462	0.153639	0.249876	0.614862	0.538646	0.731795	NS	glucans biosynthesis glucosyltransferase MdoH	WP_001295445.1	847	P62517	OPGH_ECOLI	1106319	1108859	2541	+	Protein Homology	CDS	BW25113_RS05470	mdoH	COORDINATES: similar to AA sequence:RefSeq:NP_415567.1	WP_001295445.1	NA	NA	NA
1046	yceK	281	218	398	196	550	466	346.061	0.0279232	0.431008	0.0647857	0.948345	0.976279	NS	YceK/YidQ family lipoprotein	WP_001237205.1	75	P0AB31	YCEK_ECOLI	1109035	1109259	225	+	Protein Homology	CDS	BW25113_RS05475	yceK	COORDINATES: similar to AA sequence:RefSeq:NP_309455.1	WP_001237205.1	NA	NA	NA
1047	msyB	273	223	459	171	686	415	368.636	0.0296729	0.507209	0.0585022	0.953349	0.978683	NS	acidic protein MsyB	WP_000180056.1	124	P25738	MSYB_ECOLI	1109266	1109637	372	-	Protein Homology	CDS	BW25113_RS05480	msyB	COORDINATES: similar to AA sequence:RefSeq:NP_309456.2	WP_000180056.1	NA	NA	NA
1048	mdtG	51	45	53	141	78	121	76.6152	0.756295	0.327992	2.30583	0.0211199	0.0800602	NS	multidrug efflux MFS transporter MdtG	WP_000074172.1	408	P25744	MDTG_ECOLI	1109723	1110946	1224	-	Protein Homology	CDS	BW25113_RS05490	mdtG	COORDINATES: similar to AA sequence:RefSeq:NP_415571.1	WP_000074172.1	NA	NA	NA
1049	lpxL	115	98	75	190	112	199	125.613	0.35593	0.320473	1.11064	0.266725	0.475286	NS	kdo(2)-lipid IV(A) lauroyltransferase	WP_000183364.1	306	P0ACV0	LPXL_ECOLI	1111121	1112038	918	-	Protein Homology	CDS	BW25113_RS05495	lpxL	COORDINATES: similar to AA sequence:RefSeq:NP_309459.1	WP_000183364.1	NA	NA	NA
1050	trhO	78	85	80	125	137	188	110.202	0.452751	0.280717	1.61284	0.106779	0.261363	NS	rhodanese-related sulfurtransferase	WP_001144615.1	350	P24188	TRHO_ECOLI	1112263	1113312	1050	+	Protein Homology	CDS	BW25113_RS05500	trhO	COORDINATES: similar to AA sequence:RefSeq:NP_415573.1	WP_001144615.1	NA	NA	NA
1051	yceI	10	28	13	44	62	59	33.5131	1.27047	0.462665	2.74597	0.00603314	0.029907	UP	YceI family protein	WP_000749261.1	191	P0A8X2	YCEI_ECOLI	1113360	1113932	573	-	Protein Homology	CDS	BW25113_RS05505	yceI	COORDINATES: similar to AA sequence:RefSeq:NP_309461.1	WP_000749261.1	NA	NA	NA
1052	yceJ	4	8	12	7	18	21	11.1303	0.506726	0.619161	0.818407	0.413125	0.619372	NS	cytochrome b	WP_000011114.1	188	P75925	C56I_ECOLI	1113939	1114502	564	-	Protein Homology	CDS	BW25113_RS05510	yceJ	COORDINATES: similar to AA sequence:RefSeq:NP_415575.1	WP_000011114.1	NA	NA	NA
1053	RS05515	0	0	1	1	1	2	0.746924	1.44848	1.85948	0.778973	0.435996	NA	NS	YceO family protein	WP_001253418.1	37	not found	not found	1114766	1114876	111	-	Protein Homology	CDS	BW25113_RS05515	NA	COORDINATES: similar to AA sequence:RefSeq:NP_706980.2	WP_001253418.1	NA	NA	NA
1054	solA	135	132	111	327	312	424	222.959	1.05709	0.253601	4.16831	3.06872e-05	0.000281849	UP	N-methyl-L-tryptophan oxidase	WP_000872833.1	372	P40874	MTOX_ECOLI	1114927	1116042	1116	-	Protein Homology	CDS	BW25113_RS05520	solA	COORDINATES: similar to AA sequence:RefSeq:NP_415577.1	WP_000872833.1	NA	NA	NA
1055	bssS	402	262	652	540	630	462	487.768	-0.0855986	0.386957	-0.22121	0.824929	0.915786	NS	biofilm formation regulator BssS	WP_000414438.1	84	P0AB33	BSSS_ECOLI	1116160	1116411	252	-	Protein Homology	CDS	BW25113_RS05525	bssS	COORDINATES: similar to AA sequence:RefSeq:NP_415578.3	WP_000414438.1	NA	NA	NA
1056	dinI	21	37	30	44	48	50	37.2172	0.265729	0.374546	0.70947	0.478033	0.678865	NS	DNA damage-inducible protein I	WP_001217754.1	81	P0ABR1	DINI_ECOLI	1116701	1116943	243	-	Protein Homology	CDS	BW25113_RS05530	dinI	COORDINATES: similar to AA sequence:RefSeq:NP_309466.1	WP_001217754.1	NA	NA	NA
1057	pyrC	50	63	54	80	45	88	61.8832	-0.0959726	0.339507	-0.282682	0.777421	0.890195	NS	dihydroorotase	WP_000126534.1	348	P05020	PYRC_ECOLI	1117020	1118063	1044	-	Protein Homology	CDS	BW25113_RS05535	pyrC	COORDINATES: similar to AA sequence:RefSeq:NP_415580.1	WP_000126534.1	NA	NA	NA
1058	yceB	121	166	166	304	191	337	203.838	0.431486	0.299391	1.44121	0.149524	0.326545	NS	lipoprotein	WP_001295443.1	186	P0AB26	YCEB_ECOLI	1118172	1118729	558	-	Protein Homology	CDS	BW25113_RS05540	yceB	COORDINATES: similar to AA sequence:RefSeq:NP_415581.1	WP_001295443.1	NA	NA	NA
1059	grxB	1149	1225	1128	1619	1709	2005	1430.38	0.179516	0.221051	0.812102	0.416733	0.62337	NS	glutaredoxin 2	WP_000780912.1	215	P0AC59	GLRX2_ECOLI	1118866	1119510	645	-	Protein Homology	CDS	BW25113_RS05545	grxB	COORDINATES: similar to AA sequence:RefSeq:NP_309469.1	WP_000780912.1	NA	NA	NA
1060	mdtH	208	114	116	258	146	208	170.49	0.0547312	0.356568	0.153494	0.878009	0.941363	NS	multidrug efflux MFS transporter MdtH	WP_000092206.1	402	P69367	MDTH_ECOLI	1119577	1120782	1206	-	Protein Homology	CDS	BW25113_RS05550	mdtH	COORDINATES: similar to AA sequence:RefSeq:NP_415583.4	WP_000092206.1	NA	NA	NA
1061	rimJ	184	267	160	246	246	327	233.399	-0.0146832	0.303129	-0.0484387	0.961367	0.981338	NS	ribosomal protein S5-alanine N-acetyltransferase	WP_000468186.1	194	P0A948	RIMJ_ECOLI	1121018	1121599	582	+	Protein Homology	CDS	BW25113_RS05555	rimJ	COORDINATES: similar to AA sequence:RefSeq:NP_309471.1	WP_000468186.1	NA	NA	NA
1062	yceH	187	273	170	231	244	319	233.537	-0.102983	0.301191	-0.341918	0.732413	0.864339	NS	YceH family protein	WP_000877107.1	215	P29217	YCEH_ECOLI	1121613	1122257	645	+	Protein Homology	CDS	BW25113_RS05560	yceH	COORDINATES: similar to AA sequence:RefSeq:NP_415585.1	WP_000877107.1	NA	NA	NA
1063	yceM	233	265	199	255	285	358	261.109	-0.0671351	0.266824	-0.251608	0.801344	0.903379	NS	Gfo/Idh/MocA family oxidoreductase	WP_000736158.1	307	P75931	YCEM_ECOLI	1122262	1123182	921	+	Protein Homology	CDS	BW25113_RS05565	yceM	COORDINATES: similar to AA sequence:RefSeq:NP_415586.1	WP_000736158.1	NA	NA	NA
1064	murJ	73	87	65	110	66	133	86.3834	0.00700723	0.32784	0.0213739	0.982947	0.991623	NS	murein biosynthesis integral membrane protein MurJ	WP_001050683.1	511	P0AF16	MURJ_ECOLI	1123295	1124827	1533	+	Protein Homology	CDS	BW25113_RS05570	murJ	COORDINATES: similar to AA sequence:RefSeq:NP_309474.1	WP_001050683.1	NA	NA	NA
1065	flgN	20	30	29	61	49	56	38.8502	0.645504	0.362154	1.7824	0.0746835	0.20462	NS	flagella biosynthesis chaperone FlgN	WP_000197363.1	138	P43533	FLGN_ECOLI	1124873	1125286	414	-	Protein Homology	CDS	BW25113_RS05575	flgN	COORDINATES: similar to AA sequence:RefSeq:NP_415588.1	WP_000197363.1	NA	NA	NA
1066	flgM	21	37	34	93	57	82	50.55	0.899639	0.372426	2.41562	0.0157087	0.0637263	NS	anti-sigma-28 factor FlgM	WP_000020880.1	97	P0AEM4	FLGM_ECOLI	1125294	1125584	291	-	Protein Homology	CDS	BW25113_RS05580	flgM	COORDINATES: similar to AA sequence:RefSeq:NP_415589.1	WP_000020880.1	NA	NA	NA
1067	flgA	20	12	7	13	15	22	14.5042	-0.0776797	0.524775	-0.148025	0.882323	0.94241	NS	flagellar basal body P-ring formation protein FlgA	WP_000905458.1	219	P75933	FLGA_ECOLI	1125663	1126319	657	-	Protein Homology	CDS	BW25113_RS05585	flgA	COORDINATES: similar to AA sequence:RefSeq:NP_415590.1	WP_000905458.1	NA	NA	NA
1068	flgB	3	1	0	3	2	4	2.02081	0.72915	1.19505	0.610141	0.541768	NA	NS	flagellar basal body rod protein FlgB	WP_000884702.1	138	P0ABW9	FLGB_ECOLI	1126474	1126887	414	+	Protein Homology	CDS	BW25113_RS05590	flgB	COORDINATES: similar to AA sequence:RefSeq:NP_415591.1	WP_000884702.1	NA	NA	NA
1069	flgC	1	0	2	3	2	3	1.7009	0.98629	1.29104	0.763947	0.444899	NA	NS	flagellar basal body rod protein FlgC	WP_001196460.1	134	P0ABX2	FLGC_ECOLI	1126894	1127295	402	+	Protein Homology	CDS	BW25113_RS05595	flgC	COORDINATES: similar to AA sequence:RefSeq:WP_001740734.1	WP_001196460.1	NA	NA	NA
1070	flgD	8	5	4	10	4	12	6.85108	0.162796	0.675764	0.240907	0.809628	0.906478	NS	flagellar hook assembly protein FlgD	WP_000020486.1	231	P75936	FLGD_ECOLI	1127310	1128002	693	+	Protein Homology	CDS	BW25113_RS05600	flgD	COORDINATES: similar to AA sequence:RefSeq:NP_415593.1	WP_000020486.1	NA	NA	NA
1071	flgE	15	11	19	23	22	22	18.2028	0.155409	0.447834	0.347024	0.728574	0.862657	NS	flagellar hook protein FlgE	WP_000885873.1	402	P75937	FLGE_ECOLI	1128030	1129235	1206	+	Protein Homology	CDS	BW25113_RS05605	flgE	COORDINATES: similar to AA sequence:RefSeq:NP_415594.1	WP_000885873.1	NA	NA	NA
1072	flgF	12	6	8	13	8	22	10.899	0.271478	0.571431	0.475084	0.634727	0.796652	NS	flagellar basal-body rod protein FlgF	WP_000349316.1	251	P75938	FLGF_ECOLI	1129258	1130010	753	+	Protein Homology	CDS	BW25113_RS05610	flgF	COORDINATES: similar to AA sequence:RefSeq:NP_415595.1	WP_000349316.1	NA	NA	NA
1073	flgG	10	12	12	19	22	24	15.7968	0.509372	0.464654	1.09624	0.272974	0.481193	NS	flagellar basal-body rod protein FlgG	WP_000625837.1	260	P0ABX5	FLGG_ECOLI	1130185	1130964	780	+	Protein Homology	CDS	BW25113_RS05615	flgG	COORDINATES: similar to AA sequence:RefSeq:WP_006819466.1	WP_000625837.1	NA	NA	NA
1074	flgH	5	6	4	14	9	12	7.85174	0.792314	0.62751	1.26263	0.206722	0.403629	NS	flagellar basal body L-ring protein FlgH	WP_001295442.1	232	P0A6S0	FLGH_ECOLI	1131020	1131715	696	+	Protein Homology	CDS	BW25113_RS05620	flgH	COORDINATES: similar to AA sequence:RefSeq:NP_309484.1	WP_001295442.1	NA	NA	NA
1075	flgI	10	10	9	17	9	14	11.2156	0.031253	0.531779	0.0587707	0.953135	0.978683	NS	flagellar basal body P-ring protein FlgI	WP_000589326.1	365	P0A6S3	FLGI_ECOLI	1131730	1132824	1095	+	Protein Homology	CDS	BW25113_RS05625	flgI	COORDINATES: similar to AA sequence:RefSeq:NP_415598.3	WP_000589326.1	NA	NA	NA
1076	flgJ	8	15	11	5	11	4	9.50808	-1.16162	0.640093	-1.81478	0.0695585	0.195171	NS	flagellar assembly peptidoglycan hydrolase FlgJ	WP_001295441.1	313	P75942	FLGJ_ECOLI	1132827	1133765	939	+	Protein Homology	CDS	BW25113_RS05630	flgJ	COORDINATES: similar to AA sequence:RefSeq:NP_415599.1	WP_001295441.1	NA	NA	NA
1077	flgK	37	37	32	38	48	54	40.2613	-0.0252879	0.346056	-0.0730747	0.941747	0.973645	NS	flagellar hook-associated protein FlgK	WP_000096479.1	547	P33235	FLGK_ECOLI	1133834	1135474	1641	+	Protein Homology	CDS	BW25113_RS05635	flgK	COORDINATES: similar to AA sequence:RefSeq:NP_415600.1	WP_000096479.1	NA	NA	NA
1078	flgL	70	83	82	88	118	116	91.1873	0.0346205	0.303851	0.113939	0.909286	0.958542	NS	flagellar hook-associated protein FlgL	WP_001212782.1	317	P29744	FLGL_ECOLI	1135489	1136439	951	+	Protein Homology	CDS	BW25113_RS05640	flgL	COORDINATES: similar to AA sequence:RefSeq:NP_415601.1	WP_001212782.1	NA	NA	NA
1079	rne	1368	1357	1320	1511	1658	2108	1523.37	-0.0481711	0.225953	-0.213191	0.831178	0.919606	NS	ribonuclease E	WP_000827360.1	1061	P21513	RNE_ECOLI	1136641	1139823	3183	-	Protein Homology	CDS	BW25113_RS05645	rne	COORDINATES: similar to AA sequence:RefSeq:NP_415602.1	WP_000827360.1	NA	NA	NA
1080	rluC	65	57	56	86	73	117	72.9168	0.192509	0.298592	0.644723	0.519107	0.715501	NS	23S rRNA pseudouridine(955/2504/2580) synthase RluC	WP_000846343.1	319	P0AA39	RLUC_ECOLI	1140396	1141352	957	+	Protein Homology	CDS	BW25113_RS05655	rluC	COORDINATES: similar to AA sequence:RefSeq:NP_415604.1	WP_000846343.1	NA	NA	NA
1081	yceF	153	177	177	291	309	386	237.191	0.528543	0.250439	2.11046	0.0348185	0.117891	NS	7-methyl-GTP pyrophosphatase	WP_001125202.1	194	P0A729	NTPPB_ECOLI	1141470	1142051	582	-	Protein Homology	CDS	BW25113_RS05660	yceF	COORDINATES: similar to AA sequence:RefSeq:NP_415605.2	WP_001125202.1	NA	NA	NA
1082	yceD	279	530	385	849	756	1001	599.079	0.688878	0.311632	2.21055	0.0270672	0.0969929	NS	23S rRNA accumulation protein YceD	WP_001174481.1	173	P0AB28	YCED_ECOLI	1142250	1142768	519	+	Protein Homology	CDS	BW25113_RS05665	yceD	COORDINATES: similar to AA sequence:RefSeq:WP_001174481.1	WP_001174481.1	NA	NA	NA
1083	rpmF	157	412	244	566	574	731	422.129	0.763862	0.379963	2.01036	0.0443932	0.141418	NS	50S ribosomal protein L32	WP_000290727.1	57	P0A7N4	RL32_ECOLI	1142823	1142993	171	+	Protein Homology	CDS	BW25113_RS05670	rpmF	COORDINATES: similar to AA sequence:RefSeq:WP_005125993.1	WP_000290727.1	NA	NA	NA
1084	plsX	257	240	303	322	325	437	306.587	0.00523399	0.247885	0.0211146	0.983154	0.991623	NS	phosphate acyltransferase PlsX	WP_000197597.1	356	P27247	PLSX_ECOLI	1143077	1144144	1068	+	Protein Homology	CDS	BW25113_RS05675	plsX	COORDINATES: similar to AA sequence:RefSeq:NP_415608.2	WP_000197597.1	NA	NA	NA
1085	fabH	771	767	672	981	940	1282	876.829	0.100263	0.227378	0.440953	0.659247	0.813498	NS	beta-ketoacyl-ACP synthase III	WP_000288132.1	317	P0A6R0	FABH_ECOLI	1144215	1145165	951	+	Protein Homology	CDS	BW25113_RS05680	fabH	COORDINATES: similar to AA sequence:RefSeq:WP_005129019.1	WP_000288132.1	NA	NA	NA
1086	fabD	682	901	693	913	1002	1363	900.418	0.0878808	0.265607	0.330867	0.740745	0.86766	NS	ACP S-malonyltransferase	WP_000191372.1	309	P0AAI9	FABD_ECOLI	1145184	1146110	927	+	Protein Homology	CDS	BW25113_RS05685	fabD	COORDINATES: similar to AA sequence:RefSeq:NP_415610.1	WP_000191372.1	NA	NA	NA
1087	fabG	2725	3048	2789	2389	2153	2675	2666.68	-0.676279	0.214557	-3.15198	0.00162165	0.00994494	NS	3-oxoacyl-ACP reductase FabG	WP_001008535.1	244	P0AEK2	FABG_ECOLI	1146126	1146857	732	+	Protein Homology	CDS	BW25113_RS05690	fabG	COORDINATES: similar to AA sequence:RefSeq:WP_005129017.1	WP_001008535.1	NA	NA	NA
1088	acpP	2390	2812	3373	3205	3307	3627	3090.19	-0.180951	0.250034	-0.723706	0.469246	0.672287	NS	acyl carrier protein	WP_000103754.1	78	P0A6A8	ACP_ECOLI	1147071	1147304	234	+	Protein Homology	CDS	BW25113_RS05695	acpP	COORDINATES: similar to AA sequence:RefSeq:WP_016535861.1	WP_000103754.1	NA	NA	NA
1089	fabF	480	576	493	637	590	681	569.014	-0.125713	0.235181	-0.534535	0.592972	0.769552	NS	beta-ketoacyl-ACP synthase II	WP_000044679.1	413	P0AAI5	FABF_ECOLI	1147395	1148633	1239	+	Protein Homology	CDS	BW25113_RS05700	fabF	COORDINATES: similar to AA sequence:RefSeq:NP_309500.1	WP_000044679.1	NA	NA	NA
1090	pabC	109	83	64	179	135	202	121.901	0.575092	0.309882	1.85584	0.0634761	0.183772	NS	aminodeoxychorismate lyase	WP_000478681.1	269	P28305	PABC_ECOLI	1148756	1149562	807	+	Protein Homology	CDS	BW25113_RS05705	pabC	COORDINATES: similar to AA sequence:RefSeq:NP_415614.1	WP_000478681.1	NA	NA	NA
1091	yceG	132	114	101	156	144	225	140.348	0.156431	0.278734	0.56122	0.574647	0.755528	NS	cell division protein YceG	WP_000756827.1	340	P28306	MLTG_ECOLI	1149568	1150587	1020	+	Protein Homology	CDS	BW25113_RS05710	yceG	COORDINATES: similar to AA sequence:RefSeq:NP_415615.1	WP_000756827.1	NA	NA	NA
1092	tmk	95	133	115	233	152	249	155.173	0.443886	0.296211	1.49855	0.133992	0.303061	NS	dTMP kinase	WP_001257000.1	213	P0A720	KTHY_ECOLI	1150580	1151218	639	+	Protein Homology	CDS	BW25113_RS05715	tmk	COORDINATES: similar to AA sequence:RefSeq:NP_415616.1	WP_001257000.1	NA	NA	NA
1093	holB	164	148	111	251	184	305	185.168	0.364178	0.290114	1.25529	0.209373	0.407246	NS	DNA polymerase III subunit delta'	WP_001267956.1	334	P28631	HOLB_ECOLI	1151218	1152219	1002	+	Protein Homology	CDS	BW25113_RS05720	holB	COORDINATES: similar to AA sequence:RefSeq:NP_415617.1	WP_001267956.1	NA	NA	NA
1094	ycfH	824	495	983	567	807	673	734.694	-0.57259	0.344421	-1.66247	0.0964185	0.244057	NS	metal-dependent hydrolase	WP_000480245.1	265	P0AFQ7	YCFH_ECOLI	1152233	1153027	795	+	Protein Homology	CDS	BW25113_RS05725	ycfH	COORDINATES: similar to AA sequence:RefSeq:NP_309505.1	WP_000480245.1	NA	NA	NA
1095	ptsG	4260	7536	4784	2469	2986	3124	4412.85	-1.3763	0.316943	-4.34243	1.40918e-05	0.000136777	DO	PTS glucose transporter subunit IIBC	WP_000475719.1	477	P69786	PTGCB_ECOLI	1153325	1154755	1431	+	Protein Homology	CDS	BW25113_RS05730	ptsG	COORDINATES: similar to AA sequence:RefSeq:WP_000475716.1	WP_000475719.1	NA	NA	NA
1096	fhuE	166	249	214	448	316	573	308.253	0.637546	0.297711	2.14149	0.0322344	0.11086	NS	ferric-rhodotorulic acid/ferric-coprogen receptor FhuE	WP_000953441.1	729	P16869	FHUE_ECOLI	1154821	1157007	2187	-	Protein Homology	CDS	BW25113_RS05735	fhuE	COORDINATES: similar to AA sequence:RefSeq:NP_415620.1	WP_000953441.1	NA	NA	NA
1097	hinT	202	188	326	251	417	435	294.494	0.2037	0.352009	0.578679	0.562806	0.747972	NS	purine nucleoside phosphoramidase	WP_000807125.1	119	P0ACE7	HINT_ECOLI	1157341	1157697	357	+	Protein Homology	CDS	BW25113_RS05740	hinT	COORDINATES: similar to AA sequence:RefSeq:NP_415621.3	WP_000807125.1	NA	NA	NA
1098	ycfL	276	123	221	166	256	256	215.299	-0.284433	0.371206	-0.76624	0.443533	0.649128	NS	YcfL family protein	WP_001225295.1	125	P75946	YCFL_ECOLI	1157703	1158077	375	+	Protein Homology	CDS	BW25113_RS05745	ycfL	COORDINATES: similar to AA sequence:RefSeq:NP_415622.1	WP_001225295.1	NA	NA	NA
1099	lpoB	452	230	340	312	427	422	361.387	-0.229144	0.332309	-0.689552	0.490476	0.688706	NS	penicillin-binding protein activator LpoB	WP_000164439.1	213	P0AB38	LPOB_ECOLI	1158094	1158732	639	+	Protein Homology	CDS	BW25113_RS05750	lpoB	COORDINATES: similar to AA sequence:RefSeq:NP_309510.1	WP_000164439.1	NA	NA	NA
1100	thiK	103	80	85	111	94	125	98.068	-0.130003	0.27778	-0.468006	0.63978	0.800183	NS	thiamine kinase	WP_001116592.1	274	P75948	THIK_ECOLI	1158716	1159537	822	+	Protein Homology	CDS	BW25113_RS05755	thiK	COORDINATES: similar to AA sequence:RefSeq:NP_415624.1	WP_001116592.1	NA	NA	NA
1101	nagZ	268	224	238	386	361	474	312.853	0.311109	0.23476	1.32522	0.185097	0.373904	NS	beta-N-acetylhexosaminidase	WP_000529320.1	341	P75949	NAGZ_ECOLI	1159551	1160573	1023	+	Protein Homology	CDS	BW25113_RS05760	nagZ	COORDINATES: similar to AA sequence:RefSeq:NP_415625.1	WP_000529320.1	NA	NA	NA
1102	ycfP	717	878	866	536	774	778	770.562	-0.657377	0.280953	-2.33981	0.0192934	0.0750901	NS	alpha/beta hydrolase YcfP	WP_000587933.1	180	P0A8E1	YCFP_ECOLI	1160599	1161138	540	+	Protein Homology	CDS	BW25113_RS05765	ycfP	COORDINATES: similar to AA sequence:RefSeq:WP_005126033.1	WP_000587933.1	NA	NA	NA
1103	ndh	116	214	93	2088	1475	2728	963.311	3.43853	0.375233	9.16373	5.01332e-20	1.55176e-18	UP	NADH-quinone dehydrogenase	WP_000211045.1	434	P00393	NDH_ECOLI	1161541	1162842	1302	+	Protein Homology	CDS	BW25113_RS05770	ndh	COORDINATES: similar to AA sequence:RefSeq:WP_017384716.1	WP_000211045.1	NA	NA	NA
1104	ycfJ	23	46	28	151	291	203	112.424	2.33017	0.424326	5.49145	3.98637e-08	5.25853e-07	UP	glycine zipper 2TM domain-containing protein	WP_001043459.1	179	P0AB35	YCFJ_ECOLI	1163055	1163591	537	+	Protein Homology	CDS	BW25113_RS05775	ycfJ	COORDINATES: similar to AA sequence:RefSeq:NP_415628.1	WP_001043459.1	NA	NA	NA
1105	comR	76	67	75	277	228	333	160.172	1.50677	0.262809	5.73333	9.84767e-09	1.42321e-07	UP	TetR family copper-responsive transcriptional repressor ComR	WP_001336528.1	210	P75952	COMR_ECOLI	1163659	1164288	630	-	Protein Homology	CDS	BW25113_RS05780	comR	COORDINATES: similar to AA sequence:RefSeq:NP_415629.4	WP_001336528.1	NA	NA	NA
1106	bhsA	5	19	6	69	212	173	71.3603	3.50381	0.587282	5.96614	2.42929e-09	3.61725e-08	UP	multiple stress resistance protein BhsA	WP_000800153.1	85	P0AB40	BHSA_ECOLI	1164529	1164783	255	+	Protein Homology	CDS	BW25113_RS05785	bhsA	COORDINATES: similar to AA sequence:RefSeq:NP_309517.1	WP_000800153.1	NA	NA	NA
1107	ldtC	52	73	59	24	52	58	54.3725	-0.88789	0.401231	-2.21292	0.0269033	0.0964935	NS	L,D-transpeptidase LdtC	WP_001350500.1	320	P75954	YCFS_ECOLI	1164871	1165830	960	-	Protein Homology	CDS	BW25113_RS05790	ldtC	COORDINATES: similar to AA sequence:RefSeq:NP_415631.1	WP_001350500.1	NA	NA	NA
1108	mfd	909	855	1225	1275	1014	1502	1107.36	-0.0932151	0.258835	-0.360133	0.718748	0.856622	NS	transcription-repair coupling factor	WP_001115094.1	1148	P30958	MFD_ECOLI	1165977	1169420	3444	-	Protein Homology	CDS	BW25113_RS05795	mfd	COORDINATES: similar to AA sequence:RefSeq:NP_415632.1	WP_001115094.1	NA	NA	NA
1109	ycfT	12	18	17	44	21	29	22.388	0.57059	0.458081	1.24561	0.212908	0.412084	NS	acyltransferase family protein	WP_000810253.1	357	P75955	YCFT_ECOLI	1169551	1170621	1071	-	Protein Homology	CDS	BW25113_RS05800	ycfT	COORDINATES: similar to AA sequence:RefSeq:NP_415633.1	WP_000810253.1	NA	NA	NA
1110	lolC	74	98	70	207	162	232	131.491	0.874918	0.288985	3.02755	0.00246541	0.0140661	NS	lipoprotein-releasing ABC transporter permease subunit LolC	WP_000284714.1	399	P0ADC3	LOLC_ECOLI	1170883	1172079	1197	+	Protein Homology	CDS	BW25113_RS05805	lolC	COORDINATES: similar to AA sequence:RefSeq:WP_004976588.1	WP_000284714.1	NA	NA	NA
1111	lolD	74	72	48	152	120	201	103.68	0.841327	0.315739	2.66462	0.00770747	0.0363286	NS	lipoprotein-releasing ABC transporter ATP-binding protein LolD	WP_001033694.1	233	P75957	LOLD_ECOLI	1172075	1172773	699	+	Protein Homology	CDS	BW25113_RS05810	lolD	COORDINATES: similar to AA sequence:RefSeq:NP_415635.4	WP_001033694.1	NA	NA	NA
1112	lolE	228	247	232	303	295	361	271.834	0.0106654	0.234345	0.0455116	0.9637	0.982953	NS	lipoprotein-releasing ABC transporter permease subunit LolE	WP_001251348.1	414	P75958	LOLE_ECOLI	1172776	1174017	1242	+	Protein Homology	CDS	BW25113_RS05815	lolE	COORDINATES: similar to AA sequence:RefSeq:NP_415636.1	WP_001251348.1	NA	NA	NA
1113	nagK	485	398	325	343	392	456	400.802	-0.446535	0.272935	-1.63605	0.10183	0.252233	NS	N-acetylglucosamine kinase	WP_000291270.1	303	P75959	NAGK_ECOLI	1174049	1174957	909	+	Protein Homology	CDS	BW25113_RS05820	nagK	COORDINATES: similar to AA sequence:RefSeq:NP_415637.1	WP_000291270.1	NA	NA	NA
1114	cobB	208	228	188	188	275	275	225.272	-0.178344	0.291566	-0.611674	0.540753	0.731991	NS	NAD-dependent protein deacylase	WP_000952737.1	279	P75960	NPD_ECOLI	1174976	1175812	837	+	Protein Homology	CDS	BW25113_RS05825	cobB	COORDINATES: similar to AA sequence:RefSeq:NP_415638.3	WP_000952737.1	NA	NA	NA
1115	ycfZ	2	6	3	2	5	3	3.58291	-0.550883	0.901928	-0.610784	0.541343	NA	NS	TPM domain-containing protein	WP_000713462.1	262	P75961	YCFZ_ECOLI	1175938	1176723	786	-	Protein Homology	CDS	BW25113_RS05830	ycfZ	COORDINATES: similar to AA sequence:RefSeq:NP_415639.1	WP_000713462.1	NA	NA	NA
1116	ymfA	2	0	3	3	4	2	2.27094	0.452585	1.12965	0.400641	0.688684	NA	NS	DUF3592 domain-containing protein	WP_000076376.1	153	P75962	YMFA_ECOLI	1176723	1177181	459	-	Protein Homology	CDS	BW25113_RS05835	ymfA	COORDINATES: similar to AA sequence:RefSeq:NP_415640.2	WP_000076376.1	NA	NA	NA
1117	potD	132	385	199	418	548	604	361.948	0.699905	0.416398	1.68085	0.0927913	0.23769	NS	spermidine/putrescine ABC transporter substrate-binding protein PotD	WP_000759317.1	348	P0AFK9	POTD_ECOLI	1177242	1178285	1044	-	Protein Homology	CDS	BW25113_RS05840	potD	COORDINATES: similar to AA sequence:RefSeq:WP_005121082.1	WP_000759317.1	NA	NA	NA
1118	potC	24	42	39	73	75	95	54.6554	0.777514	0.348544	2.23075	0.0256977	0.0931037	NS	spermidine/putrescine ABC transporter permease PotC	WP_000580316.1	264	P0AFK6	POTC_ECOLI	1178285	1179076	792	-	Protein Homology	CDS	BW25113_RS05845	potC	COORDINATES: similar to AA sequence:RefSeq:NP_309527.1	WP_000580316.1	NA	NA	NA
1119	potB	34	44	56	74	66	101	59.6432	0.407329	0.335412	1.21441	0.22459	0.428055	NS	spermidine/putrescine ABC transporter permease PotB	WP_000799401.1	285	P0AFK4	POTB_ECOLI	1179076	1179930	855	-	Protein Homology	CDS	BW25113_RS05850	potB	COORDINATES: similar to AA sequence:RefSeq:WP_000799378.1	WP_000799401.1	NA	NA	NA
1120	potA	85	99	93	182	143	178	124.662	0.431993	0.269457	1.6032	0.108891	0.265705	NS	spermidine/putrescine ABC transporter ATP-binding protein PotA	WP_000531594.1	378	P69874	POTA_ECOLI	1179917	1181050	1134	-	Protein Homology	CDS	BW25113_RS05855	potA	COORDINATES: similar to AA sequence:RefSeq:NP_309598.1	WP_000531594.1	NA	NA	NA
1121	pepT	440	519	561	728	1460	1139	772.595	0.725572	0.346842	2.09194	0.036444	0.122132	NS	peptidase T	WP_000359434.1	408	P29745	PEPT_ECOLI	1181300	1182523	1224	+	Protein Homology	CDS	BW25113_RS05865	pepT	COORDINATES: similar to AA sequence:RefSeq:NP_415645.1	WP_000359434.1	NA	NA	NA
1122	roxA	809	680	702	1077	1107	1328	918.97	0.254083	0.225179	1.12836	0.259168	0.467549	NS	[50S ribosomal protein L16]-arginine 3-hydroxylase	WP_000456506.1	373	P27431	ROXA_ECOLI	1182578	1183696	1119	-	Protein Homology	CDS	BW25113_RS05870	roxA	COORDINATES: similar to AA sequence:RefSeq:NP_415646.4	WP_000456506.1	NA	NA	NA
1123	phoQ	495	371	576	396	487	551	479.918	-0.430606	0.281817	-1.52796	0.126521	0.291762	NS	two-component system sensor histidine kinase PhoQ	WP_000735412.1	486	P23837	PHOQ_ECOLI	1183775	1185232	1458	-	Protein Homology	CDS	BW25113_RS05875	phoQ	COORDINATES: similar to AA sequence:RefSeq:NP_415647.1	WP_000735412.1	NA	NA	NA
1124	phoP	385	390	629	515	621	686	528.501	-0.046253	0.303702	-0.152297	0.878952	0.941718	NS	two-component system response regulator PhoP	WP_001265471.1	223	P23836	PHOP_ECOLI	1185235	1185903	669	-	Protein Homology	CDS	BW25113_RS05880	phoP	COORDINATES: similar to AA sequence:RefSeq:NP_415648.1	WP_001265471.1	NA	NA	NA
1125	purB	94	319	134	315	168	348	221.848	0.141918	0.471676	0.30088	0.763506	0.880934	NS	adenylosuccinate lyase	WP_000423742.1	456	P0AB89	PUR8_ECOLI	1186075	1187442	1368	-	Protein Homology	CDS	BW25113_RS05885	purB	COORDINATES: similar to AA sequence:RefSeq:WP_002950897.1	WP_000423742.1	NA	NA	NA
1126	hflD	78	105	69	149	119	206	114.91	0.463028	0.314266	1.47337	0.140653	0.313616	NS	high frequency lysogenization protein HflD	WP_001297479.1	213	P25746	HFLD_ECOLI	1187449	1188087	639	-	Protein Homology	CDS	BW25113_RS05890	hflD	COORDINATES: similar to AA sequence:RefSeq:NP_415650.1	WP_001297479.1	NA	NA	NA
1127	mnmA	197	257	189	473	271	493	297.26	0.496749	0.304948	1.62896	0.103321	0.255208	NS	tRNA 2-thiouridine(34) synthase MnmA	WP_001297484.1	368	P25745	MNMA_ECOLI	1188126	1189229	1104	-	Protein Homology	CDS	BW25113_RS05895	mnmA	COORDINATES: similar to AA sequence:RefSeq:NP_415651.4	WP_001297484.1	NA	NA	NA
1128	nudJ	67	66	64	98	65	112	76.4044	0.039584	0.302041	0.131055	0.895732	0.949003	NS	phosphatase NudJ	WP_000476093.1	153	P0AEI6	NUDJ_ECOLI	1189286	1189744	459	-	Protein Homology	CDS	BW25113_RS05900	nudJ	COORDINATES: similar to AA sequence:RefSeq:NP_309633.1	WP_000476093.1	NA	NA	NA
1129	rluE	27	31	42	83	47	87	49.6325	0.674763	0.367049	1.83834	0.0660118	0.188174	NS	23S rRNA pseudouridine(2457) synthase RluE	WP_001248691.1	217	P75966	RLUE_ECOLI	1189757	1190407	651	-	Protein Homology	CDS	BW25113_RS05905	rluE	COORDINATES: similar to AA sequence:RefSeq:NP_415653.4	WP_001248691.1	NA	NA	NA
1130	icd	8697	21791	8117	27721	19532	33166	18754.7	0.604659	0.421977	1.43292	0.151881	0.330041	NS	NADP-dependent isocitrate dehydrogenase	WP_000444484.1	416	P08200	IDH_ECOLI	1190579	1191826	1248	+	Protein Homology	CDS	BW25113_RS05910	icd	COORDINATES: similar to AA sequence:RefSeq:WP_000444467.1	WP_000444484.1	NA	NA	NA
1131	ymfD	3	5	4	5	5	7	4.70766	0.0674916	0.755912	0.0892849	0.928855	NA	NS	class I SAM-dependent methyltransferase	WP_000241967.1	221	P75967	YMFD_ECOLI	1192326	1192988	663	-	Protein Homology	CDS	BW25113_RS05915	ymfD	COORDINATES: similar to AA sequence:RefSeq:NP_415655.1	WP_000241967.1	NA	NA	NA
1132	RS05920	3	3	9	5	5	3	4.7608	-0.612836	0.808233	-0.758241	0.448307	NA	NS	hypothetical protein	WP_010723094.1	234	not found	not found	1192992	1193693	702	-	Protein Homology	CDS	BW25113_RS05920	NA	COORDINATES: similar to AA sequence:RefSeq:NP_415656.1	WP_010723094.1	NA	NA	NA
1133	lit	7	6	24	7	21	18	13.6841	-0.0963351	0.655695	-0.146921	0.883195	0.94241	NS	cell death peptidase Lit	WP_001257372.1	297	P11072	LIT_ECOLI	1194151	1195041	891	+	Protein Homology	CDS	BW25113_RS05925	lit	COORDINATES: similar to AA sequence:RefSeq:NP_415657.1	WP_001257372.1	NA	NA	NA
1134	intE	33	49	58	48	127	77	63.6946	0.455429	0.456934	0.996706	0.318907	0.530696	NS	site-specific integrase	WP_000741310.1	375	P75969	INTE_ECOLI	1195138	1196262	1125	-	Protein Homology	CDS	BW25113_RS05930	intE	COORDINATES: similar to AA sequence:RefSeq:NP_415658.1	WP_000741310.1	NA	NA	NA
1135	xisE	14	14	15	22	43	28	21.7893	0.711754	0.470378	1.51315	0.130241	0.297643	NS	excisionase-like protein from lambdoid prophage 14	WP_000939945.1	81	P75970	VXIS_ECOLI	1196246	1196488	243	-	Protein Homology	CDS	BW25113_RS05935	xisE	COORDINATES: similar to AA sequence:RefSeq:NP_415659.1	WP_000939945.1	NA	NA	NA
1136	RS25530	17	16	11	24	35	26	20.7522	0.54108	0.454028	1.19173	0.233367	0.437674	NS	hypothetical protein	WP_011443584.1	103	not found	not found	1196528	1196836	309	-	Protein Homology	CDS	BW25113_RS25530	NA	COORDINATES: similar to AA sequence:RefSeq:YP_009518763.1	WP_011443584.1	NA	NA	NA
1137	RS23630	22	66	66	125	106	153	83.8876	0.87732	0.422345	2.07726	0.0377777	0.125109	NS	hypothetical protein	WP_010723095.1	113	P75972	YMFI_ECOLI	1196953	1197291	339	+	Protein Homology	CDS	BW25113_RS23630	NA	COORDINATES: similar to AA sequence:RefSeq:NP_415661.2	WP_010723095.1	NA	NA	NA
1138	RS05940	36	26	32	39	72	38	39.8538	0.277392	0.431834	0.642357	0.520642	0.716903	NS	hypothetical protein	WP_001005353.1	102	not found	not found	1197235	1197540	306	-	Protein Homology	CDS	BW25113_RS05940	NA	COORDINATES: similar to AA sequence:RefSeq:NP_415662.2	WP_001005353.1	NA	NA	NA
1139	ymfK	63	57	84	145	167	198	111.585	0.895474	0.299227	2.99263	0.00276586	0.015466	NS	LexA family transcriptional repressor	WP_000848748.1	224	P75974	COHE_ECOLI	1197718	1198389	672	-	Protein Homology	CDS	BW25113_RS05945	ymfK	COORDINATES: similar to AA sequence:RefSeq:NP_415663.1	WP_000848748.1	NA	NA	NA
1140	ymfT	6	5	14	6	19	3	9.03656	-0.186712	0.772229	-0.241783	0.808948	0.906478	NS	YdaS family helix-turn-helix protein	WP_000649480.1	66	P75975	CROE_ECOLI	1198480	1198677	198	+	Protein Homology	CDS	BW25113_RS05950	ymfT	COORDINATES: similar to AA sequence:RefSeq:NP_415664.2	WP_000649480.1	NA	NA	NA
1141	ymfL	13	18	13	21	37	26	20.65	0.525375	0.467668	1.12339	0.26127	0.469188	NS	protein YmfL	WP_000515837.1	185	P75976	YMFL_ECOLI	1198724	1199278	555	+	Protein Homology	CDS	BW25113_RS05955	ymfL	COORDINATES: similar to AA sequence:RefSeq:NP_415665.2	WP_000515837.1	NA	NA	NA
1142	RS23635	2	3	3	0	2	4	2.35828	-0.869678	1.10815	-0.784805	0.432568	NA	NS	DUF4222 domain-containing protein	WP_001250269.1	59	not found	not found	1199457	1199633	177	+	Protein Homology	CDS	BW25113_RS23635	NA	COORDINATES: similar to AA sequence:RefSeq:WP_001761574.1	WP_001250269.1	NA	NA	NA
1143	RS26105	2	0	1	2	4	8	2.50631	1.77172	1.20278	1.47302	0.140747	NA	NS	helix-turn-helix domain-containing protein	NA	81	not found	not found	1199626	1199868	243	+	Protein Homology	CDS	BW25113_RS26105	NA	COORDINATES: similar to AA sequence:RefSeq:WP_000104949.1	NA	TRUE	TRUE	incomplete; partial in the middle of a contig; missing C-terminus
1144	RS05965	19	8	15	18	22	15	16.003	-0.0134575	0.505236	-0.0266361	0.97875	0.990084	NS	terminase large subunit	NA	378	not found	not found	1199857	1200990	1134	+	Protein Homology	CDS	BW25113_RS05965	NA	COORDINATES: similar to AA sequence:RefSeq:WP_000088170.1	NA	TRUE	TRUE	incomplete; partial in the middle of a contig; missing N-terminus
1145	RS05970	1	2	0	0	0	2	0.832848	-1.09849	1.92715	-0.570008	0.568672	NA	NS	hypothetical protein	WP_000605606.1	60	not found	not found	1201005	1201184	180	+	Protein Homology	CDS	BW25113_RS05970	NA	COORDINATES: similar to AA sequence:RefSeq:NP_415668.1	WP_000605606.1	NA	NA	NA
1146	RS05975	0	5	1	6	6	2	3.24025	0.824761	1.07494	0.767263	0.442925	NA	NS	phage portal protein	NA	135	not found	not found	1201187	1201591	405	+	Protein Homology	CDS	BW25113_RS05975	NA	COORDINATES: similar to AA sequence:RefSeq:WP_000466237.1	NA	TRUE	TRUE	incomplete; partial in the middle of a contig; missing C-terminus
1147	RS05980	10	6	3	9	6	7	6.7738	-0.212459	0.67963	-0.312609	0.754578	0.876291	NS	baseplate J/gp47 family protein	NA	261	not found	not found	1201593	1202375	783	+	Protein Homology	CDS	BW25113_RS05980	NA	COORDINATES: similar to AA sequence:RefSeq:WP_001536648.1	NA	TRUE	TRUE	incomplete; partial in the middle of a contig; missing N-terminus
1148	ymfQ	2	1	1	4	2	7	2.54656	1.24153	1.09058	1.13841	0.25495	NA	NS	YmfQ family protein	WP_000383574.1	194	P75982	YMFQ_ECOLI	1202369	1202950	582	+	Protein Homology	CDS	BW25113_RS05985	ymfQ	COORDINATES: similar to AA sequence:RefSeq:NP_415671.1	WP_000383574.1	NA	NA	NA
1149	RS05990	0	1	2	1	3	1	1.32308	0.347236	1.45254	0.239055	0.811063	NA	NS	hypothetical protein	WP_000554703.1	209	not found	not found	1202957	1203583	627	+	Protein Homology	CDS	BW25113_RS05990	NA	COORDINATES: similar to AA sequence:RefSeq:NP_415672.1	WP_000554703.1	NA	NA	NA
1150	tfaP	1	2	6	5	3	8	3.93316	0.377944	0.88633	0.426415	0.669806	NA	NS	tail assembly chaperone	WP_010723096.1	137	not found	not found	1203588	1203998	411	+	Protein Homology	CDS	BW25113_RS05995	tfaP	COORDINATES: similar to AA sequence:RefSeq:NP_415673.1	WP_010723096.1	NA	NA	NA
1151	tfaE	1	9	4	10	5	13	6.59382	0.53971	0.757161	0.712808	0.475965	0.678257	NS	tail fiber assembly protein	WP_000548498.1	200	P09153	TFAE_ECOLI	1203976	1204575	600	-	Protein Homology	CDS	BW25113_RS06000	tfaE	COORDINATES: similar to AA sequence:RefSeq:NP_415674.1	WP_000548498.1	NA	NA	NA
1152	RS06005	0	1	1	1	2	4	1.3543	1.35184	1.49793	0.902475	0.366805	NA	NS	phage tail protein	WP_223293342.1	179	not found	not found	1204578	1205114	537	-	Protein Homology	CDS	BW25113_RS06005	NA	COORDINATES: similar to AA sequence:RefSeq:WP_001115524.1	WP_223293342.1	NA	NA	NA
1153	pinE	2	4	1	2	0	4	2.14511	-0.706321	1.17888	-0.599146	0.549075	NA	NS	site-specific DNA recombinase	WP_000905001.1	184	P03014	PINE_ECOLI	1205141	1205692	552	+	Protein Homology	CDS	BW25113_RS06010	pinE	COORDINATES: similar to AA sequence:RefSeq:NP_415676.1	WP_000905001.1	NA	NA	NA
1154	mcrA	29	25	40	73	28	49	39.1811	0.240961	0.430014	0.560355	0.575237	0.75602	NS	5-methylcytosine-specific endonuclease McrA	WP_000557907.1	277	P24200	MCRA_ECOLI	1205802	1206632	831	+	Protein Homology	CDS	BW25113_RS06015	mcrA	COORDINATES: similar to AA sequence:RefSeq:NP_415677.1	WP_000557907.1	NA	NA	NA
1155	RS23640	2	6	1	10	2	7	4.39057	0.624399	0.902757	0.691658	0.489152	NA	NS	isocitrate/isopropylmalate family dehydrogenase	NA	55	not found	not found	1206866	1207030	165	+	Protein Homology	CDS	BW25113_RS23640	NA	COORDINATES: similar to AA sequence:RefSeq:NP_309635.1	NA	TRUE	TRUE	incomplete; partial in the middle of a contig; missing N-terminus
1156	iraM	0	0	0	0	0	1	0.126695	0.538785	4.08047	0.13204	0.894953	NA	NS	anti-adapter protein IraM	WP_001295666.1	107	P75987	IRAM_ECOLI	1207139	1207459	321	-	Protein Homology	CDS	BW25113_RS06020	iraM	COORDINATES: similar to AA sequence:RefSeq:NP_415678.1	WP_001295666.1	NA	NA	NA
1157	RS25985	0	0	0	0	0	1	0.126695	0.538785	4.08047	0.13204	0.894953	NA	NS	protein YmgK	WP_120795380.1	14	not found	not found	1207719	1207760	42	-	Protein Homology	CDS	BW25113_RS25985	NA	COORDINATES: similar to AA sequence:RefSeq:YP_009518766.1	WP_120795380.1	NA	NA	NA
1158	RS25535	0	0	0	1	0	0	0.144675	0.538785	4.08047	0.13204	0.894953	NA	NS	hypothetical protein	WP_032082692.1	36	not found	not found	1207999	1208106	108	-	Protein Homology	CDS	BW25113_RS25535	NA	COORDINATES: similar to AA sequence:RefSeq:YP_009518767.1	WP_032082692.1	NA	NA	NA
1159	ycgX	3	3	4	5	3	3	3.4929	-0.283475	0.867474	-0.326783	0.743832	NA	NS	DUF1398 domain-containing protein	WP_000373101.1	134	P75988	YCGX_ECOLI	1208162	1208563	402	-	Protein Homology	CDS	BW25113_RS06030	ycgX	COORDINATES: similar to AA sequence:RefSeq:NP_415679.1	WP_000373101.1	NA	NA	NA
1160	bluR	974	903	797	1173	791	1431	988.509	-0.102693	0.263284	-0.390045	0.696504	0.841671	NS	DNA-binding transcriptional repressor BluR	WP_000332303.1	243	P75989	BLUR_ECOLI	1208787	1209515	729	-	Protein Homology	CDS	BW25113_RS06035	bluR	COORDINATES: similar to AA sequence:RefSeq:NP_415680.1	WP_000332303.1	NA	NA	NA
1161	bluF	188	184	215	200	365	474	259.274	0.387798	0.345067	1.12383	0.261083	0.469067	NS	blue light-responsive regulator BluF	WP_001299269.1	403	P75990	BLUF_ECOLI	1209723	1210931	1209	-	Protein Homology	CDS	BW25113_RS06040	bluF	COORDINATES: similar to AA sequence:RefSeq:NP_415681.1	WP_001299269.1	NA	NA	NA
1162	ycgZ	29	80	131	45	27	92	68.4505	-1.0298	0.549535	-1.87395	0.060937	0.178364	NS	regulatory protein YcgZ	WP_000554140.1	78	P75991	YCGZ_ECOLI	1211245	1211478	234	+	Protein Homology	CDS	BW25113_RS06045	ycgZ	COORDINATES: similar to AA sequence:RefSeq:NP_415682.1	WP_000554140.1	NA	NA	NA
1163	ymgA	24	52	91	36	35	76	52.3784	-0.64509	0.499435	-1.29164	0.196482	0.389299	NS	two-component-system connector protein YmgA	WP_000858002.1	90	P75992	YMGA_ECOLI	1211524	1211793	270	+	Protein Homology	CDS	BW25113_RS06050	ymgA	COORDINATES: similar to AA sequence:RefSeq:NP_415683.1	WP_000858002.1	NA	NA	NA
1164	ariR	59	114	226	130	161	300	158.744	0.110311	0.485173	0.227364	0.820141	0.912015	NS	biofilm/acid-resistance regulator AriR	WP_000888772.1	88	P75993	ARIR_ECOLI	1211825	1212088	264	+	Protein Homology	CDS	BW25113_RS06055	ariR	COORDINATES: similar to AA sequence:RefSeq:NP_415684.1	WP_000888772.1	NA	NA	NA
1165	RS06060	62	116	250	111	51	228	134.924	-0.624051	0.558084	-1.1182	0.263481	0.472726	NS	hypothetical protein	WP_001065752.1	82	P75994	YMGC_ECOLI	1212204	1212449	246	+	Protein Homology	CDS	BW25113_RS06060	NA	COORDINATES: similar to AA sequence:RefSeq:NP_415685.1	WP_001065752.1	NA	NA	NA
1166	pdeG	57	36	88	36	58	54	55.7897	-0.702893	0.417387	-1.68403	0.0921757	0.236825	NS	cyclic diguanylate phosphodiesterase	WP_001246499.1	507	P75995	PDEG_ECOLI	1212784	1214304	1521	+	Protein Homology	CDS	BW25113_RS06065	pdeG	COORDINATES: similar to AA sequence:RefSeq:NP_415686.2	WP_001246499.1	NA	NA	NA
1167	RS06070	3	10	10	6	3	4	6.27098	-1.25398	0.74273	-1.68835	0.0913448	0.235615	NS	hypothetical protein	WP_001065861.1	72	not found	not found	1214439	1214654	216	+	Protein Homology	CDS	BW25113_RS06070	NA	COORDINATES: similar to AA sequence:RefSeq:YP_588447.1	WP_001065861.1	NA	NA	NA
1168	RS25990	21	22	23	42	27	29	26.6742	0.14925	0.402407	0.370893	0.710717	0.851517	NS	autotransporter outer membrane beta-barrel domain-containing protein	NA	747	not found	not found	1215462	1217701	2240	+	Protein Homology	CDS	BW25113_RS25990	NA	COORDINATES: similar to AA sequence:RefSeq:WP_001571933.1	NA	NA	TRUE	frameshifted; internal stop
1169	ymgD	30	15	22	30	27	21	24.0698	-0.187628	0.440855	-0.425601	0.670399	0.822405	NS	YmgD family protein	WP_000979977.1	111	check length	check length	1217764	1218096	333	-	Protein Homology	CDS	BW25113_RS06090	ymgD	COORDINATES: similar to AA sequence:RefSeq:NP_707068.1	WP_000979977.1	NA	NA	NA
1170	ymgG	0	1	2	6	8	6	3.47392	2.32569	1.09721	2.11964	0.034036	NA	NS	glycine zipper domain-containing protein	WP_000726974.1	114	Q7DFV3	YMGG_ECOLI	1218103	1218444	342	-	Protein Homology	CDS	BW25113_RS06095	ymgG	COORDINATES: similar to AA sequence:RefSeq:NP_415690.5	WP_000726974.1	NA	NA	NA
1171	RS06100	0	0	1	0	0	1	0.316757	-0.422985	2.79713	-0.151221	0.879801	NA	NS	hypothetical protein	WP_000122462.1	57	not found	not found	1218449	1218619	171	-	Protein Homology	CDS	BW25113_RS06100	NA	COORDINATES: similar to AA sequence:RefSeq:YP_001165314.1	WP_000122462.1	NA	NA	NA
1172	RS23645	0	1	0	3	1	3	1.1681	2.25369	1.6624	1.35568	0.1752	NA	NS	hypothetical protein	WP_001325005.1	61	not found	not found	1218720	1218902	183	+	Protein Homology	CDS	BW25113_RS23645	NA	COORDINATES: similar to AA sequence:RefSeq:YP_001165315.1	WP_001325005.1	NA	NA	NA
1173	RS25540	0	2	0	0	0	0	0.390384	-2.30181	2.93775	-0.78353	0.433316	NA	NS	hypothetical protein	WP_001131446.1	39	not found	not found	1218866	1218982	117	+	Protein Homology	CDS	BW25113_RS25540	NA	COORDINATES: similar to AA sequence:RefSeq:WP_001131457.1	WP_001131446.1	NA	NA	NA
1174	RS06105	18	1	20	15	15	9	13.0921	-0.388436	0.723411	-0.536951	0.591302	0.768053	NS	autotransporter outer membrane beta-barrel domain-containing protein	NA	114	not found	not found	1219020	1219360	341	+	Protein Homology	CDS	BW25113_RS06105	NA	COORDINATES: similar to AA sequence:RefSeq:NP_417134.2	NA	TRUE	TRUE	frameshifted; incomplete; partial in the middle of a contig; missing N-terminus
1175	minE	205	447	327	379	304	385	340.045	-0.308787	0.343517	-0.898899	0.368707	0.578645	NS	cell division topological specificity factor MinE	WP_001185665.1	88	P0A734	MINE_ECOLI	1219738	1220001	264	-	Protein Homology	CDS	BW25113_RS06110	minE	COORDINATES: similar to AA sequence:RefSeq:NP_309695.1	WP_001185665.1	NA	NA	NA
1176	minD	1072	1586	1198	1210	1043	1619	1285.76	-0.438836	0.274407	-1.59921	0.109774	0.266864	NS	septum site-determining protein MinD	WP_000101055.1	270	P0AEZ3	MIND_ECOLI	1220008	1220817	810	-	Protein Homology	CDS	BW25113_RS06115	minD	COORDINATES: similar to AA sequence:RefSeq:WP_020801817.1	WP_000101055.1	NA	NA	NA
1177	minC	668	658	516	862	630	940	696.655	-0.0368687	0.254135	-0.145075	0.884652	0.942685	NS	septum site-determining protein MinC	WP_001301105.1	231	P18196	MINC_ECOLI	1220844	1221536	693	-	Protein Homology	CDS	BW25113_RS06120	minC	COORDINATES: similar to AA sequence:RefSeq:NP_415694.1	WP_001301105.1	NA	NA	NA
1178	ycgJ	45	65	42	81	97	87	67.3229	0.384971	0.341741	1.1265	0.259954	0.468231	NS	YcgJ family protein	WP_001056840.1	122	P76001	YCGJ_ECOLI	1222056	1222421	366	+	Protein Homology	CDS	BW25113_RS06125	ycgJ	COORDINATES: similar to AA sequence:RefSeq:NP_415695.1	WP_001056840.1	NA	NA	NA
1179	pliG	25	31	28	50	333	75	85.715	2.11058	0.655096	3.22179	0.00127393	0.00805116	UP	PPC domain-containing protein	WP_000695215.1	133	P76002	PLIG_ECOLI	1222530	1222928	399	-	Protein Homology	CDS	BW25113_RS06130	pliG	COORDINATES: similar to AA sequence:RefSeq:NP_415696.1	WP_000695215.1	NA	NA	NA
1180	RS06140	41	80	43	127	139	124	87.6968	0.831993	0.371359	2.2404	0.025065	0.0913166	NS	YcgL domain-containing protein	WP_001295992.1	97	B1XA66	YCGL_ECODH	1223170	1223460	291	+	Protein Homology	CDS	BW25113_RS06140	NA	COORDINATES: similar to AA sequence:RefSeq:NP_309701.2	WP_001295992.1	NA	NA	NA
1181	ycgM	150	211	127	358	414	545	280.269	0.99446	0.309296	3.21524	0.00130336	0.00819759	NS	fumarylacetoacetate hydrolase family protein	WP_000284280.1	219	P76004	YCGM_ECOLI	1223535	1224191	657	+	Protein Homology	CDS	BW25113_RS06145	ycgM	COORDINATES: similar to AA sequence:RefSeq:NP_415698.1	WP_000284280.1	NA	NA	NA
1182	ycgN	301	153	302	173	286	284	250.601	-0.438684	0.3692	-1.1882	0.234754	0.439228	NS	YcgN family cysteine cluster protein	WP_001306825.1	148	check length	check length	1224286	1224729	444	+	Protein Homology	CDS	BW25113_RS06150	ycgN	COORDINATES: similar to AA sequence:RefSeq:NP_309703.5	WP_001306825.1	NA	NA	NA
1183	hlyE	17	6	23	15	15	10	14.5759	-0.601993	0.568181	-1.05951	0.289368	0.501158	NS	hemolysin HlyE	WP_001336523.1	303	P77335	HLYE_ECOLI	1224942	1225850	909	-	Protein Homology	CDS	BW25113_RS06155	hlyE	COORDINATES: similar to AA sequence:RefSeq:NP_415700.4	WP_001336523.1	NA	NA	NA
1184	umuD	57	50	76	81	73	81	68.5547	-0.0609595	0.314583	-0.193779	0.846349	0.926605	NS	translesion error-prone DNA polymerase V autoproteolytic subunit	WP_000897378.1	139	P0AG11	UMUD_ECOLI	1226223	1226639	417	+	Protein Homology	CDS	BW25113_RS06160	umuD	COORDINATES: similar to AA sequence:RefSeq:NP_309705.1	WP_000897378.1	NA	NA	NA
1185	umuC	118	88	96	106	116	121	106.82	-0.235873	0.284343	-0.829539	0.4068	0.614105	NS	DNA polymerase V catalytic protein	WP_000457616.1	422	P04152	UMUC_ECOLI	1226642	1227907	1266	+	Protein Homology	CDS	BW25113_RS06165	umuC	COORDINATES: similar to AA sequence:RefSeq:NP_415702.1	WP_000457616.1	NA	NA	NA
1186	dsbB	72	50	72	97	70	88	73.3558	-0.0306567	0.314549	-0.0974625	0.922359	0.964605	NS	disulfide bond formation protein DsbB	WP_000943459.1	176	P0A6M2	DSBB_ECOLI	1227959	1228486	528	-	Protein Homology	CDS	BW25113_RS06170	dsbB	COORDINATES: similar to AA sequence:RefSeq:NP_309707.1	WP_000943459.1	NA	NA	NA
1187	nhaB	149	166	132	306	116	247	179.647	0.134808	0.367657	0.366668	0.713866	0.85321	NS	Na(+)/H(+) antiporter NhaB	WP_000406391.1	513	P0AFA7	NHAB_ECOLI	1228635	1230173	1539	-	Protein Homology	CDS	BW25113_RS06175	nhaB	COORDINATES: similar to AA sequence:RefSeq:NP_309708.1	WP_000406391.1	NA	NA	NA
1188	fadR	428	574	506	369	361	456	457.619	-0.778981	0.251329	-3.09944	0.00193885	0.0116361	NS	fatty acid metabolism transcriptional regulator FadR	WP_000234823.1	239	P0A8V6	FADR_ECOLI	1230394	1231110	717	+	Protein Homology	CDS	BW25113_RS06180	fadR	COORDINATES: similar to AA sequence:RefSeq:NP_309709.1	WP_000234823.1	NA	NA	NA
1189	ycgB	9520	7006	10783	3922	7544	6287	7778.85	-1.02603	0.345899	-2.96626	0.00301441	0.0166896	DO	SpoVR family protein	WP_000190854.1	510	P29013	YCGB_ECOLI	1231168	1232697	1530	-	Protein Homology	CDS	BW25113_RS06185	ycgB	COORDINATES: similar to AA sequence:RefSeq:NP_415706.1	WP_000190854.1	NA	NA	NA
1190	dadA	15929	20139	12468	1486	2786	3832	10455.3	-3.02643	0.374074	-8.09046	5.94385e-16	1.49777e-14	DO	D-amino acid dehydrogenase	WP_001266908.1	432	P0A6J5	DADA_ECOLI	1233027	1234322	1296	+	Protein Homology	CDS	BW25113_RS06190	dadA	COORDINATES: similar to AA sequence:RefSeq:NP_309711.1	WP_001266908.1	NA	NA	NA
1191	dadX	8552	8912	5802	1076	1702	2067	5147.07	-2.69669	0.328189	-8.21687	2.08878e-16	5.36667e-15	DO	catabolic alanine racemase DadX	WP_000197881.1	356	P29012	ALR2_ECOLI	1234335	1235402	1068	+	Protein Homology	CDS	BW25113_RS06195	dadX	COORDINATES: similar to AA sequence:RefSeq:NP_415708.1	WP_000197881.1	NA	NA	NA
1192	cvrA	213	241	233	278	245	300	248.732	-0.167999	0.238697	-0.703818	0.481546	0.681901	NS	potassium/proton antiporter	WP_000340194.1	578	P76007	NHAP2_ECOLI	1235794	1237527	1734	-	Protein Homology	CDS	BW25113_RS06200	cvrA	COORDINATES: similar to AA sequence:RefSeq:NP_415709.2	WP_000340194.1	NA	NA	NA
1193	ldcA	169	194	195	486	257	468	277.299	0.673747	0.301106	2.23757	0.0252489	0.0916912	NS	muramoyltetrapeptide carboxypeptidase	WP_000051560.1	304	P76008	LDCA_ECOLI	1237625	1238536	912	-	Protein Homology	CDS	BW25113_RS06205	ldcA	COORDINATES: similar to AA sequence:RefSeq:NP_415710.1	WP_000051560.1	NA	NA	NA
1194	emtA	59	28	54	98	78	115	68.0184	0.613364	0.356386	1.72107	0.0852389	0.224731	NS	membrane-bound lytic murein transglycosylase EmtA	WP_001301104.1	203	P0C960	EMTA_ECOLI	1238636	1239244	609	+	Protein Homology	CDS	BW25113_RS06210	emtA	COORDINATES: similar to AA sequence:RefSeq:NP_415711.2	WP_001301104.1	NA	NA	NA
1195	ycgR	12	8	10	17	11	17	12.0911	0.152358	0.513659	0.296613	0.766762	0.882831	NS	flagellar brake protein	WP_000020169.1	244	P76010	YCGR_ECOLI	1239252	1239983	732	-	Protein Homology	CDS	BW25113_RS06215	ycgR	COORDINATES: similar to AA sequence:RefSeq:NP_415712.1	WP_000020169.1	NA	NA	NA
1196	ymgE	248	139	230	158	411	266	239.562	0.0480433	0.427978	0.112257	0.91062	0.959266	NS	GlsB/YeaQ/YmgE family stress response membrane protein	WP_001310727.1	84	P76011	YMGE_ECOLI	1240184	1240435	252	+	Protein Homology	CDS	BW25113_RS06220	ymgE	COORDINATES: similar to AA sequence:RefSeq:NP_415713.1	WP_001310727.1	NA	NA	NA
1197	RS06225	35	22	58	27	32	37	35.6109	-0.683496	0.431103	-1.58546	0.112862	0.272184	NS	hypothetical protein	WP_000615067.1	146	not found	not found	1240616	1241053	438	+	Protein Homology	CDS	BW25113_RS06225	NA	COORDINATES: similar to AA sequence:RefSeq:NP_415714.1	WP_000615067.1	NA	NA	NA
1198	treA	1224	1212	1885	192	276	326	939.174	-2.87156	0.317644	-9.04018	1.56409e-19	4.69346e-18	DO	alpha,alpha-trehalase	WP_000841714.1	565	P13482	TREA_ECOLI	1241138	1242832	1695	-	Protein Homology	CDS	BW25113_RS06230	treA	COORDINATES: similar to AA sequence:RefSeq:NP_415715.1	WP_000841714.1	NA	NA	NA
1199	dhaM	495	5518	342	1562	1046	1492	1816.78	-1.08837	1.17232	-0.92839	NA	NA	NS	dihydroxyacetone kinase phosphoryl donor subunit DhaM	WP_001301101.1	472	P37349	DHAM_ECOLI	1243155	1244570	1416	-	Protein Homology	CDS	BW25113_RS06235	dhaM	COORDINATES: similar to AA sequence:RefSeq:NP_415716.4	WP_001301101.1	NA	NA	NA
1200	dhaL	205	2120	138	642	450	623	722.067	-0.976802	1.15433	-0.846204	NA	NA	NS	dihydroxyacetone kinase subunit DhaL	WP_000059411.1	210	P76014	DHAL_ECOLI	1244584	1245213	630	-	Protein Homology	CDS	BW25113_RS06240	dhaL	COORDINATES: similar to AA sequence:RefSeq:NP_415717.1	WP_000059411.1	NA	NA	NA
1201	dhaK	394	2423	267	1202	718	910	1001.4	-0.569028	0.671049	-0.847968	0.396456	0.605466	NS	dihydroxyacetone kinase subunit DhaK	WP_000733715.1	356	P76015	DHAK_ECOLI	1245227	1246294	1068	-	Protein Homology	CDS	BW25113_RS06245	dhaK	COORDINATES: similar to AA sequence:RefSeq:NP_415718.6	WP_000733715.1	NA	NA	NA
1202	dhaR	47	41	36	77	88	107	62.4021	0.704253	0.316047	2.22832	0.0258592	0.0936028	NS	dihydroxyacetone kinase operon transcriptional regulator DhaR	WP_001350505.1	639	P76016	DHAR_ECOLI	1246522	1248438	1917	+	Protein Homology	CDS	BW25113_RS06250	dhaR	COORDINATES: similar to AA sequence:RefSeq:NP_415719.2	WP_001350505.1	NA	NA	NA
1203	ycgV	117	103	95	308	155	180	152.261	0.609198	0.350422	1.73847	0.0821283	0.219783	NS	autotransporter outer membrane beta-barrel domain-containing protein	WP_001334788.1	955	P76017	YCGV_ECOLI	1248544	1251408	2865	-	Protein Homology	CDS	BW25113_RS06255	ycgV	COORDINATES: similar to AA sequence:RefSeq:NP_415720.1	WP_001334788.1	NA	NA	NA
1204	ychF	152	177	173	322	326	508	258.883	0.759548	0.268294	2.83103	0.00463989	0.0237183	NS	redox-regulated ATPase YchF	WP_000505866.1	363	P0ABU2	YCHF_ECOLI	1252180	1253268	1089	-	Protein Homology	CDS	BW25113_RS06265	ychF	COORDINATES: similar to AA sequence:RefSeq:WP_001538644.1	WP_000505866.1	NA	NA	NA
1205	pth	54	40	56	75	71	103	63.836	0.296365	0.313449	0.945498	0.344405	0.556688	NS	aminoacyl-tRNA hydrolase	WP_000152933.1	194	P0A7D1	PTH_ECOLI	1253388	1253969	582	-	Protein Homology	CDS	BW25113_RS06270	pth	COORDINATES: similar to AA sequence:RefSeq:WP_002910438.1	WP_000152933.1	NA	NA	NA
1206	ychH	9272	8502	8707	369	546	489	5269.53	-4.64925	0.274717	-16.9238	3.00593e-64	7.87753e-62	DO	stress-induced protein YchH	WP_000823885.1	92	P0AB49	YCHH_ECOLI	1254247	1254522	276	+	Protein Homology	CDS	BW25113_RS06275	ychH	COORDINATES: similar to AA sequence:RefSeq:NP_309737.1	WP_000823885.1	NA	NA	NA
1207	dauA	278	341	226	265	128	241	251.275	-0.860489	0.33668	-2.55581	0.0105942	0.0463245	NS	C4-dicarboxylic acid transporter DauA	WP_001300632.1	550	P0AFR2	DAUA_ECOLI	1254583	1256232	1650	-	Protein Homology	CDS	BW25113_RS06280	dauA	COORDINATES: similar to AA sequence:RefSeq:NP_309738.3	WP_001300632.1	NA	NA	NA
1208	prs	456	1079	561	989	506	1203	779.304	-0.101879	0.413957	-0.24611	0.805597	0.905059	NS	ribose-phosphate diphosphokinase	WP_001298109.1	315	P0A717	KPRS_ECOLI	1256387	1257331	945	-	Protein Homology	CDS	BW25113_RS06285	prs	COORDINATES: similar to AA sequence:RefSeq:WP_002910407.1	WP_001298109.1	NA	NA	NA
1209	ispE	320	334	279	368	355	499	351.559	-0.047862	0.244435	-0.195807	0.844761	0.925775	NS	4-(cytidine 5'-diphospho)-2-C-methyl-D-erythritol kinase	WP_001260332.1	283	P62615	ISPE_ECOLI	1257485	1258333	849	-	Protein Homology	CDS	BW25113_RS06290	ispE	COORDINATES: similar to AA sequence:RefSeq:NP_309740.1	WP_001260332.1	NA	NA	NA
1210	lolB	147	142	182	205	269	334	204.793	0.348093	0.287284	1.21167	0.225639	0.428724	NS	lipoprotein insertase outer membrane protein LolB	WP_001130692.1	207	P61320	LOLB_ECOLI	1258336	1258956	621	-	Protein Homology	CDS	BW25113_RS06295	lolB	COORDINATES: similar to AA sequence:RefSeq:NP_309741.1	WP_001130692.1	NA	NA	NA
1211	hemA	386	582	395	1371	550	1101	686.838	0.700657	0.370254	1.89237	0.0584417	0.174305	NS	glutamyl-tRNA reductase	WP_001299679.1	418	P0A6X1	HEM1_ECOLI	1259170	1260423	1254	+	Protein Homology	CDS	BW25113_RS06300	hemA	COORDINATES: similar to AA sequence:RefSeq:WP_041689438.1	WP_001299679.1	NA	NA	NA
1212	prfA	149	262	143	596	369	720	342.534	1.14912	0.354512	3.24142	0.00118936	0.00760226	UP	peptide chain release factor 1	WP_000804726.1	360	P0A7I0	RF1_ECOLI	1260468	1261547	1080	+	Protein Homology	CDS	BW25113_RS06305	prfA	COORDINATES: similar to AA sequence:RefSeq:WP_012132158.1	WP_000804726.1	NA	NA	NA
1213	prmC	55	90	53	194	115	175	106.54	0.850051	0.351036	2.42155	0.0154546	0.0630208	NS	peptide chain release factor N(5)-glutamine methyltransferase	WP_000456467.1	277	P0ACC1	PRMC_ECOLI	1261550	1262380	831	+	Protein Homology	CDS	BW25113_RS06310	prmC	COORDINATES: similar to AA sequence:RefSeq:NP_415730.1	WP_000456467.1	NA	NA	NA
1214	sirB2	16	31	27	50	45	63	36.5692	0.657145	0.383296	1.71446	0.0864442	0.22697	NS	invasion regulator SirB2	WP_000200374.1	130	Q46755	SIRB2_ECOLI	1262380	1262769	390	+	Protein Homology	CDS	BW25113_RS06315	sirB2	COORDINATES: similar to AA sequence:RefSeq:NP_415731.1	WP_000200374.1	NA	NA	NA
1215	sirB1	331	360	383	897	515	810	519.823	0.611667	0.277792	2.20189	0.0276729	0.0987132	NS	invasion regulator SirB1	WP_001257044.1	269	P0AGM5	SIRB1_ECOLI	1262776	1263582	807	+	Protein Homology	CDS	BW25113_RS06320	sirB1	COORDINATES: similar to AA sequence:RefSeq:NP_309746.1	WP_001257044.1	NA	NA	NA
1216	kdsA	472	616	424	1185	890	1349	773.749	0.73795	0.271832	2.71473	0.0066329	0.0322298	NS	3-deoxy-8-phosphooctulonate synthase	WP_000811065.1	284	P0A715	KDSA_ECOLI	1263621	1264472	852	+	Protein Homology	CDS	BW25113_RS06325	kdsA	COORDINATES: similar to AA sequence:RefSeq:WP_005126202.1	WP_000811065.1	NA	NA	NA
1217	RS06330	59	71	48	109	69	100	73.5331	0.20813	0.327574	0.635369	0.525188	0.720167	NS	type I toxin-antitoxin system toxin Ldr family protein	WP_000170955.1	35	P0DPD0	LDRA_ECOLI	1264627	1264731	105	-	Protein Homology	CDS	BW25113_RS06330	NA	COORDINATES: similar to AA sequence:RefSeq:YP_025297.1	WP_000170955.1	NA	NA	NA
1218	RS06335	11	18	15	20	16	21	16.5391	-0.0586655	0.459137	-0.127773	0.898328	0.949953	NS	type I toxin-antitoxin system toxin Ldr family protein	WP_000170963.1	35	not found	not found	1265162	1265266	105	-	Protein Homology	CDS	BW25113_RS06335	NA	COORDINATES: similar to AA sequence:RefSeq:YP_025298.1	WP_000170963.1	NA	NA	NA
1219	RS06340	22	22	21	24	13	24	21.0224	-0.530593	0.425291	-1.2476	0.212178	0.411277	NS	type I toxin-antitoxin system toxin Ldr family protein	WP_000170955.1	35	not found	not found	1265697	1265801	105	-	Protein Homology	CDS	BW25113_RS06340	NA	COORDINATES: similar to AA sequence:RefSeq:YP_025297.1	WP_000170955.1	NA	NA	NA
1220	chaA	105	91	119	173	229	259	154.44	0.644706	0.289527	2.22675	0.0259638	0.0937223	NS	sodium-potassium/proton antiporter ChaA	WP_000063607.1	366	P31801	CHAA_ECOLI	1266208	1267305	1098	-	Protein Homology	CDS	BW25113_RS06345	chaA	COORDINATES: similar to AA sequence:RefSeq:NP_415734.1	WP_000063607.1	NA	NA	NA
1221	chaB	104	55	127	81	154	123	106.294	-0.0776939	0.412762	-0.188229	0.850697	0.928656	NS	putative cation transport regulator ChaB	WP_001146444.1	76	P0AE63	CHAB_ECOLI	1267575	1267802	228	+	Protein Homology	CDS	BW25113_RS06350	chaB	COORDINATES: similar to AA sequence:RefSeq:NP_309749.1	WP_001146444.1	NA	NA	NA
1222	chaC	335	180	222	295	294	304	268.549	-0.138233	0.311377	-0.44394	0.657086	0.812011	NS	glutathione-specific gamma-glutamylcyclotransferase	WP_001336325.1	231	P39163	CHAC_ECOLI	1267963	1268655	693	+	Protein Homology	CDS	BW25113_RS06355	chaC	COORDINATES: similar to AA sequence:RefSeq:NP_415736.2	WP_001336325.1	NA	NA	NA
1223	ychN	157	507	315	81	101	89	227.55	-2.2732	0.438546	-5.18348	2.17779e-07	2.7527e-06	DO	DsrE/F sulfur relay family protein YchN	WP_001169669.1	117	P0AB52	YCHN_ECOLI	1268705	1269055	351	-	Protein Homology	CDS	BW25113_RS06360	ychN	COORDINATES: similar to AA sequence:RefSeq:NP_309751.1	WP_001169669.1	NA	NA	NA
1224	ychO	124	169	162	148	153	197	157.889	-0.303168	0.277001	-1.09446	0.273752	0.481917	NS	inverse autotransporter invasin YchO	WP_000086217.1	464	P39165	YCHO_ECOLI	1269240	1270631	1392	+	Protein Homology	CDS	BW25113_RS06365	ychO	COORDINATES: similar to AA sequence:RefSeq:NP_415738.2	WP_000086217.1	NA	NA	NA
1225	narL	111	190	153	336	314	348	229.716	0.710075	0.300189	2.36543	0.0180092	0.0712932	NS	two-component system response regulator NarL	WP_000070491.1	216	P0AF28	NARL_ECOLI	1270638	1271285	648	-	Protein Homology	CDS	BW25113_RS06370	narL	COORDINATES: similar to AA sequence:RefSeq:NP_309753.1	WP_000070491.1	NA	NA	NA
1226	narX	118	132	155	237	187	255	173.826	0.312932	0.263983	1.18543	0.235849	0.440693	NS	nitrate/nitrite two-component system sensor histidine kinase NarX	WP_000918073.1	598	P0AFA2	NARX_ECOLI	1271281	1273074	1794	-	Protein Homology	CDS	BW25113_RS06375	narX	COORDINATES: similar to AA sequence:RefSeq:NP_309754.1	WP_000918073.1	NA	NA	NA
1227	narK	18	16	31	580	35	37	106.575	2.92244	1.25873	2.32174	NA	NA	NS	nitrate transporter NarK	WP_000019827.1	463	P10903	NARK_ECOLI	1273413	1274801	1389	+	Protein Homology	CDS	BW25113_RS06385	narK	COORDINATES: similar to AA sequence:RefSeq:NP_415741.1	WP_000019827.1	NA	NA	NA
1228	narG	47	63	58	1787	157	205	341.645	3.26423	1.06129	3.07571	NA	NA	NS	nitrate reductase subunit alpha	WP_000032939.1	1247	P09152	NARG_ECOLI	1275320	1279060	3741	+	Protein Homology	CDS	BW25113_RS06390	narG	COORDINATES: similar to AA sequence:RefSeq:NP_415742.1	WP_000032939.1	NA	NA	NA
1229	narH	53	50	64	157	78	82	77.4336	0.508829	0.385087	1.32134	0.186389	0.375548	NS	nitrate reductase subunit beta	WP_000702650.1	512	P11349	NARH_ECOLI	1279060	1280595	1536	+	Protein Homology	CDS	BW25113_RS06395	narH	COORDINATES: similar to AA sequence:RefSeq:NP_415743.1	WP_000702650.1	NA	NA	NA
1230	narJ	14	26	16	42	33	37	26.7674	0.573081	0.418314	1.36998	0.170694	0.354463	NS	nitrate reductase molybdenum cofactor assembly chaperone	WP_000571681.1	236	P0AF26	NARJ_ECOLI	1280595	1281302	708	+	Protein Homology	CDS	BW25113_RS06400	narJ	COORDINATES: similar to AA sequence:RefSeq:NP_309758.1	WP_000571681.1	NA	NA	NA
1231	narI	31	32	26	44	36	41	34.3259	0.0179268	0.356541	0.0502798	0.959899	0.981338	NS	respiratory nitrate reductase subunit gamma	WP_001160108.1	225	P11350	NARI_ECOLI	1281305	1281979	675	+	Protein Homology	CDS	BW25113_RS06405	narI	COORDINATES: similar to AA sequence:RefSeq:NP_415745.1	WP_001160108.1	NA	NA	NA
1232	purU	270	446	363	619	497	990	501.002	0.505692	0.322839	1.56639	0.117257	0.278176	NS	formyltetrahydrofolate deformylase	WP_000555857.1	280	P37051	PURU_ECOLI	1283241	1284080	840	-	Protein Homology	CDS	BW25113_RS06425	purU	COORDINATES: similar to AA sequence:RefSeq:NP_415748.1	WP_000555857.1	NA	NA	NA
1233	ychJ	120	179	136	287	164	275	185.882	0.295929	0.317607	0.931744	0.351469	0.562888	NS	YchJ family protein	WP_001307143.1	152	P37052	YCHJ_ECOLI	1284133	1284588	456	-	Protein Homology	CDS	BW25113_RS06430	ychJ	COORDINATES: similar to AA sequence:RefSeq:NP_415749.1	WP_001307143.1	NA	NA	NA
1234	rssA	1580	995	1409	557	723	912	1071.69	-1.29079	0.29527	-4.37155	1.23368e-05	0.000121879	DO	patatin-like phospholipase RssA	WP_001295622.1	301	P0AFR0	RSSA_ECOLI	1284701	1285603	903	+	Protein Homology	CDS	BW25113_RS06435	rssA	COORDINATES: similar to AA sequence:RefSeq:NP_707140.2	WP_001295622.1	NA	NA	NA
1235	rssB	1428	820	1594	698	1204	1276	1186.85	-0.691785	0.36141	-1.91413	0.055604	0.167622	NS	two-component system response regulator RssB	WP_000193447.1	337	P0AEV1	RSSB_ECOLI	1285698	1286708	1011	+	Protein Homology	CDS	BW25113_RS06440	rssB	COORDINATES: similar to AA sequence:RefSeq:NP_309764.1	WP_000193447.1	NA	NA	NA
1236	galU	1431	1061	1669	1223	1468	1879	1442.99	-0.294496	0.282067	-1.04406	0.296455	0.509338	NS	UTP--glucose-1-phosphate uridylyltransferase GalU	WP_000718995.1	302	P0AEP3	GALU_ECOLI	1286913	1287818	906	+	Protein Homology	CDS	BW25113_RS06445	galU	COORDINATES: similar to AA sequence:RefSeq:NP_309765.1	WP_000718995.1	NA	NA	NA
1237	hns	823	910	1358	1607	4062	2978	1846.16	1.08534	0.407878	2.66094	0.0077923	0.0365968	UP	DNA-binding transcriptional regulator H-NS	WP_001287378.1	137	P0ACF8	HNS_ECOLI	1287968	1288378	411	-	Protein Homology	CDS	BW25113_RS06450	hns	COORDINATES: similar to AA sequence:RefSeq:NP_309766.1	WP_001287378.1	NA	NA	NA
1238	tdk	7	13	18	24	41	33	21.446	0.955477	0.492434	1.94032	0.0523411	0.159746	NS	thymidine kinase	WP_000068077.1	205	P23331	KITH_ECOLI	1288983	1289597	615	+	Protein Homology	CDS	BW25113_RS06455	tdk	COORDINATES: similar to AA sequence:RefSeq:NP_415754.1	WP_000068077.1	NA	NA	NA
1239	RS06460	27	25	33	50	41	48	36.0826	0.284805	0.353239	0.806267	0.420089	0.626847	NS	IS4 family transposase	NA	298	not found	not found	1289885	1290778	894	-	Protein Homology	CDS	BW25113_RS06460	NA	COORDINATES: similar to AA sequence:RefSeq:WP_012904641.1	NA	NA	TRUE	frameshifted
1240	adhE	10871	6332	12073	5012	6585	4976	7987.22	-1.21811	0.341347	-3.56852	0.000358999	0.00260855	DO	bifunctional acetaldehyde-CoA/alcohol dehydrogenase	WP_000301651.1	891	P0A9Q7	ADHE_ECOLI	1290905	1293577	2673	-	Protein Homology	CDS	BW25113_RS06470	adhE	COORDINATES: similar to AA sequence:RefSeq:NP_309768.1	WP_000301651.1	NA	NA	NA
1241	ychT	3	12	8	11	10	17	9.76324	0.277693	0.609229	0.45581	0.648526	0.806759	NS	protein YchT	WP_211180492.1	17	P0DSE9	YCHT_ECOLI	1293970	1294020	51	+	Protein Homology	CDS	BW25113_RS26110	ychE	COORDINATES: similar to AA sequence:RefSeq:YP_010051181.1	WP_211180492.1	NA	NA	NA
1242	ychE	45	32	46	88	64	84	57.0341	0.512646	0.326722	1.56906	0.116634	0.277703	NS	NAAT family transporter YchE	WP_000616554.1	215	P25743	YCHE_ECOLI	1294054	1294698	645	+	Protein Homology	CDS	BW25113_RS06475	ychE	COORDINATES: similar to AA sequence:RefSeq:NP_415758.1	WP_000616554.1	NA	NA	NA
1243	RS25865	307	960	1155	2762	1468	2040	1356.12	0.938652	0.469623	1.99874	0.0456368	0.143749	NS	hypothetical protein	WP_001211520.1	98	not found	not found	1294862	1295155	294	-	GeneMarkS-2+	CDS	BW25113_RS25865	NA	COORDINATES: ab initio prediction:GeneMarkS-2+	WP_001211520.1	NA	NA	NA
1244	oppA	13191	12789	13421	38718	23963	28893	20608.6	0.793102	0.268616	2.95255	0.0031516	0.0173272	NS	oligopeptide ABC transporter substrate-binding protein OppA	WP_001393463.1	543	P23843	OPPA_ECOLI	1295439	1297067	1629	+	Protein Homology	CDS	BW25113_RS06480	oppA	COORDINATES: similar to AA sequence:RefSeq:NP_415759.1	WP_001393463.1	NA	NA	NA
1245	oppB	1092	583	751	1939	1166	1311	1094.78	0.448284	0.342489	1.3089	0.190568	0.382011	NS	oligopeptide ABC transporter permease OppB	WP_000911112.1	306	P0AFH2	OPPB_ECOLI	1297156	1298073	918	+	Protein Homology	CDS	BW25113_RS06485	oppB	COORDINATES: similar to AA sequence:RefSeq:WP_005126405.1	WP_000911112.1	NA	NA	NA
1246	oppC	975	536	489	1266	811	930	811.68	0.170209	0.355427	0.478885	0.632021	0.795763	NS	oligopeptide ABC transporter permease OppC	WP_000979661.1	302	P0AFH6	OPPC_ECOLI	1298091	1298996	906	+	Protein Homology	CDS	BW25113_RS06490	oppC	COORDINATES: similar to AA sequence:RefSeq:WP_000979653.1	WP_000979661.1	NA	NA	NA
1247	oppD	1147	772	628	1462	1022	1127	1003.51	0.0852411	0.322151	0.2646	0.791318	0.9006	NS	murein tripeptide/oligopeptide ABC transporter ATP-binding protein OppD	WP_000110948.1	337	P76027	OPPD_ECOLI	1299011	1300021	1011	+	Protein Homology	CDS	BW25113_RS06495	oppD	COORDINATES: similar to AA sequence:RefSeq:YP_025300.1	WP_000110948.1	NA	NA	NA
1248	oppF	986	821	579	1207	1024	1149	939.529	0.0800197	0.288187	0.277666	0.781269	0.892262	NS	murein tripeptide/oligopeptide ABC transporter ATP-binding protein OppF	WP_000994906.1	334	P77737	OPPF_ECOLI	1300021	1301022	1002	+	Protein Homology	CDS	BW25113_RS06500	oppF	COORDINATES: similar to AA sequence:RefSeq:NP_415763.1	WP_000994906.1	NA	NA	NA
1249	yciU	66	81	88	142	142	174	110.153	0.533229	0.280171	1.90323	0.0570106	0.171075	NS	HI1450 family dsDNA-mimic protein	WP_000366959.1	109	P0A8L7	YCIU_ECOLI	1301081	1301407	327	-	Protein Homology	CDS	BW25113_RS06505	yciU	COORDINATES: similar to AA sequence:RefSeq:NP_309775.2	WP_000366959.1	NA	NA	NA
1250	cls	286	241	319	509	595	679	415.896	0.651662	0.255711	2.54843	0.0108209	0.047211	NS	cardiolipin synthase	WP_000214516.1	486	P0A6H8	CLSA_ECOLI	1301445	1302902	1458	-	Protein Homology	CDS	BW25113_RS06510	cls	COORDINATES: similar to AA sequence:RefSeq:WP_005126413.1	WP_000214516.1	NA	NA	NA
1251	yciY	55	77	65	131	89	101	83.6645	0.279916	0.323306	0.865792	0.386604	0.595277	NS	YciY family protein	WP_001309467.1	57	A5A613	YCIY_ECOLI	1303045	1303215	171	+	Protein Homology	CDS	BW25113_RS25550	yciY	COORDINATES: similar to AA sequence:RefSeq:YP_001165316.1	WP_001309467.1	NA	NA	NA
1252	kch	81	45	114	105	117	128	95.7528	0.12602	0.375126	0.33594	0.736916	0.866014	NS	voltage-gated potassium channel protein	WP_001295624.1	417	P31069	KCH_ECOLI	1303276	1304526	1251	-	Protein Homology	CDS	BW25113_RS06520	kch	COORDINATES: similar to AA sequence:RefSeq:NP_415766.1	WP_001295624.1	NA	NA	NA
1253	yciI	29	63	41	103	93	138	72.7264	0.885162	0.366883	2.41266	0.0158367	0.0641796	NS	YciI family protein	WP_000967595.1	98	P0AB55	YCII_ECOLI	1304829	1305122	294	-	Protein Homology	CDS	BW25113_RS06525	yciI	COORDINATES: similar to AA sequence:RefSeq:NP_415767.2	WP_000967595.1	NA	NA	NA
1254	tonB	371	438	313	1017	560	939	570.158	0.723049	0.302557	2.38979	0.0168579	0.0675517	NS	TonB system transport protein TonB	WP_001360141.1	239	P02929	TONB_ECOLI	1305346	1306062	717	+	Protein Homology	CDS	BW25113_RS06530	tonB	COORDINATES: similar to AA sequence:RefSeq:NP_415768.1	WP_001360141.1	NA	NA	NA
1255	yciA	7	15	13	26	21	19	16.2257	0.496622	0.493829	1.00566	0.314581	0.528304	NS	acyl-CoA thioester hydrolase YciA	WP_000108160.1	132	P0A8Z0	YCIA_ECOLI	1306108	1306503	396	-	Protein Homology	CDS	BW25113_RS06535	yciA	COORDINATES: similar to AA sequence:RefSeq:NP_415769.1	WP_000108160.1	NA	NA	NA
1256	yciB	235	251	264	364	256	446	293.422	0.062178	0.261374	0.237889	0.811967	0.907371	NS	septation protein A	WP_000808667.1	179	P0A710	YCIB_ECOLI	1306611	1307147	537	-	Protein Homology	CDS	BW25113_RS06540	yciB	COORDINATES: similar to AA sequence:RefSeq:NP_309781.1	WP_000808667.1	NA	NA	NA
1257	yciC	349	273	236	414	248	374	310.79	-0.16205	0.29712	-0.545404	0.585475	0.763004	NS	envelope biogenesis factor ElyC	WP_000028545.1	247	P21365	YCIC_ECOLI	1307180	1307920	741	-	Protein Homology	CDS	BW25113_RS06545	yciC	COORDINATES: similar to AA sequence:RefSeq:NP_415771.1	WP_000028545.1	NA	NA	NA
1258	RS25555	5	2	2	1	2	2	2.43154	-1.2708	1.08263	-1.17382	0.240469	NA	NS	YkgJ family cysteine cluster protein	NA	29	not found	not found	1307951	1308037	87	-	Protein Homology	CDS	BW25113_RS25555	NA	COORDINATES: similar to AA sequence:RefSeq:NP_460692.1	NA	TRUE	TRUE	incomplete; partial in the middle of a contig; missing N-terminus
1259	ompW	160	275	217	50	18	37	139.953	-3.07835	0.402614	-7.64592	2.07461e-14	4.63369e-13	DO	outer membrane protein OmpW	WP_000737226.1	212	P0A915	OMPW_ECOLI	1308277	1308912	636	+	Protein Homology	CDS	BW25113_RS06550	ompW	COORDINATES: similar to AA sequence:RefSeq:NP_415772.1	WP_000737226.1	NA	NA	NA
1260	yciE	19	14	57	17	63	28	33.1698	-0.106259	0.636355	-0.166981	0.867385	0.935847	NS	ferritin-like domain-containing protein	WP_001079505.1	168	P21363	YCIE_ECOLI	1308978	1309481	504	-	Protein Homology	CDS	BW25113_RS06555	yciE	COORDINATES: similar to AA sequence:RefSeq:NP_415773.1	WP_001079505.1	NA	NA	NA
1261	yciF	43	15	73	23	65	43	44.0298	-0.38906	0.575322	-0.676246	0.498884	0.694938	NS	ferritin-like domain-containing protein	WP_001056490.1	166	P21362	YCIF_ECOLI	1309530	1310027	498	-	Protein Homology	CDS	BW25113_RS06560	yciF	COORDINATES: similar to AA sequence:RefSeq:NP_415774.1	WP_001056490.1	NA	NA	NA
1262	yciG	216	189	281	157	666	312	299.141	0.356512	0.506975	0.703213	0.481923	0.682101	NS	general stress protein	WP_000807651.1	59	P21361	YCIG_ECOLI	1310116	1310292	177	-	Protein Homology	CDS	BW25113_RS06565	yciG	COORDINATES: similar to AA sequence:RefSeq:NP_309858.2	WP_000807651.1	NA	NA	NA
1263	trpA	289	282	131	462	554	521	355.406	0.714155	0.364118	1.96133	0.0498409	0.153674	NS	tryptophan synthase subunit alpha	WP_000443067.1	268	P0A877	TRPA_ECOLI	1310676	1311479	804	-	Protein Homology	CDS	BW25113_RS06570	trpA	COORDINATES: similar to AA sequence:RefSeq:NP_415776.1	WP_000443067.1	NA	NA	NA
1264	trpB	306	295	191	532	620	688	414.328	0.791118	0.294323	2.68792	0.00718977	0.0343414	NS	tryptophan synthase subunit beta	WP_000209520.1	397	P0A879	TRPB_ECOLI	1311482	1312672	1191	-	Protein Homology	CDS	BW25113_RS06575	trpB	COORDINATES: similar to AA sequence:RefSeq:NP_415777.1	WP_000209520.1	NA	NA	NA
1265	trpCF	272	192	143	253	450	551	293.954	0.615628	0.37606	1.63705	0.101621	0.252191	NS	bifunctional indole-3-glycerol-phosphate synthase TrpC/phosphoribosylanthranilate isomerase TrpF	WP_000983871.1	453	P00909	TRPC_ECOLI	1312687	1314045	1359	-	Protein Homology	CDS	BW25113_RS06580	trpCF	COORDINATES: similar to AA sequence:RefSeq:NP_415778.3	WP_000983871.1	NA	NA	NA
1266	trpD	82	70	59	89	149	135	94.0219	0.407863	0.342513	1.1908	0.233734	0.438154	NS	bifunctional anthranilate synthase glutamate amidotransferase component TrpG/anthranilate phosphoribosyltransferase TrpD	WP_000763511.1	531	P00904	TRPGD_ECOLI	1314049	1315641	1593	-	Protein Homology	CDS	BW25113_RS06585	trpD	COORDINATES: similar to AA sequence:RefSeq:WP_008784940.1	WP_000763511.1	NA	NA	NA
1267	trpE	24	26	14	34	83	44	35.9474	0.94284	0.493602	1.91012	0.0561177	0.168783	NS	anthranilate synthase component I	WP_001194582.1	520	P00895	TRPE_ECOLI	1315644	1317203	1560	-	Protein Homology	CDS	BW25113_RS06590	trpE	COORDINATES: similar to AA sequence:RefSeq:NP_415780.1	WP_001194582.1	NA	NA	NA
1268	trpL	0	4	0	3	5	1	2.13548	0.785117	1.34018	0.585831	0.557989	NA	NS	trp operon leader peptide	WP_001700591.1	14	P0AD92	LPW_ECOLI	1317298	1317339	42	-	Protein Homology	CDS	BW25113_RS23700	trpL	COORDINATES: similar to AA sequence:RefSeq:NP_309864.1	WP_001700591.1	NA	NA	NA
1269	yciV	103	108	118	131	194	182	135.8	0.207916	0.30158	0.689424	0.490557	0.688706	NS	5'-3' exoribonuclease	WP_001285661.1	293	P77766	RNM_ECOLI	1317477	1318355	879	+	Protein Homology	CDS	BW25113_RS06595	yciV	COORDINATES: similar to AA sequence:RefSeq:NP_415782.1	WP_001285661.1	NA	NA	NA
1270	yciO	288	249	329	344	449	464	345.441	0.118692	0.271798	0.436692	0.662334	0.816699	NS	L-threonylcarbamoyladenylate synthase	WP_001295575.1	206	P0AFR4	YCIO_ECOLI	1318355	1318972	618	+	Protein Homology	CDS	BW25113_RS06600	yciO	COORDINATES: similar to AA sequence:RefSeq:WP_005126434.1	WP_001295575.1	NA	NA	NA
1271	yciQ	112	80	114	127	164	160	123.146	0.144285	0.302288	0.47731	0.633142	0.796099	NS	DUF2207 domain-containing protein	WP_001326916.1	631	P45848	YCIQ_ECOLI	1319003	1320895	1893	+	Protein Homology	CDS	BW25113_RS06605	yciQ	COORDINATES: similar to AA sequence:RefSeq:NP_415784.1	WP_001326916.1	NA	NA	NA
1272	rluB	123	133	127	198	168	246	159.845	0.238736	0.254212	0.93912	0.347669	0.560449	NS	23S rRNA pseudouridine(2605) synthase RluB	WP_001291217.1	291	P37765	RLUB_ECOLI	1321109	1321981	873	+	Protein Homology	CDS	BW25113_RS06610	rluB	COORDINATES: similar to AA sequence:RefSeq:NP_415785.1	WP_001291217.1	NA	NA	NA
1273	cobO	64	114	90	152	130	180	116.898	0.347928	0.317881	1.09452	0.273726	0.481917	NS	cob(I)yrinic acid a,c-diamide adenosyltransferase	WP_001278906.1	196	not found	not found	1322027	1322614	588	-	Protein Homology	CDS	BW25113_RS06615	cobO	COORDINATES: similar to AA sequence:RefSeq:NP_415786.1	WP_001278906.1	NA	NA	NA
1274	yciK	115	237	151	327	244	373	230.016	0.463997	0.343523	1.3507	0.176791	0.362339	NS	YciK family oxidoreductase	WP_000559286.1	252	P31808	YCIK_ECOLI	1322614	1323369	756	-	Protein Homology	CDS	BW25113_RS06620	yciK	COORDINATES: similar to AA sequence:RefSeq:NP_415787.1	WP_000559286.1	NA	NA	NA
1275	sohB	326	284	266	744	676	822	486.758	0.928774	0.231823	4.00639	6.16542e-05	0.000530334	NS	protease SohB	WP_000422045.1	349	P0AG14	SOHB_ECOLI	1323589	1324635	1047	+	Protein Homology	CDS	BW25113_RS06630	sohB	COORDINATES: similar to AA sequence:RefSeq:NP_415788.1	WP_000422045.1	NA	NA	NA
1276	yciN	103	159	110	276	249	325	192.064	0.757139	0.291412	2.59817	0.00937212	0.0422983	NS	YciN family protein	WP_001031530.1	83	P0AB61	YCIN_ECOLI	1324677	1324925	249	-	Protein Homology	CDS	BW25113_RS06635	yciN	COORDINATES: similar to AA sequence:RefSeq:NP_309872.1	WP_001031530.1	NA	NA	NA
1277	topA	1284	1838	2408	1191	1032	1727	1614.19	-0.932263	0.316174	-2.94858	0.00319239	0.0174538	NS	type I DNA topoisomerase	WP_001297122.1	865	P06612	TOP1_ECOLI	1325305	1327899	2595	+	Protein Homology	CDS	BW25113_RS06645	topA	COORDINATES: similar to AA sequence:RefSeq:WP_000513601.1	WP_001297122.1	NA	NA	NA
1278	cysB	175	232	183	475	450	590	328.083	0.925995	0.257481	3.59635	0.000322708	0.00236672	NS	HTH-type transcriptional regulator CysB	WP_000776253.1	324	P0A9F3	CYSB_ECOLI	1328112	1329083	972	+	Protein Homology	CDS	BW25113_RS06650	cysB	COORDINATES: similar to AA sequence:RefSeq:WP_012017585.1	WP_000776253.1	NA	NA	NA
1279	ymiA	96	51	121	26	20	27	61.4617	-2.30228	0.408832	-5.63136	1.78796e-08	2.44895e-07	DO	YmiA family putative membrane protein	WP_001300896.1	46	P0CB62	YMIA_ECOLI	1329405	1329542	138	+	Protein Homology	CDS	BW25113_RS06655	ymiA	COORDINATES: similar to AA sequence:RefSeq:YP_588449.3	WP_001300896.1	NA	NA	NA
1280	RS06660	137	81	175	32	25	27	86.9948	-2.64387	0.387322	-6.82602	8.73015e-12	1.51182e-10	DO	hypothetical protein	WP_001297116.1	55	P58094	YCIX_ECOLI	1329548	1329712	165	+	Protein Homology	CDS	BW25113_RS06660	NA	COORDINATES: similar to AA sequence:RefSeq:YP_588450.2	WP_001297116.1	NA	NA	NA
1281	RS25560	15	30	95	18	12	20	33.7914	-1.92243	0.615247	-3.12465	0.00178019	0.0108495	DO	hypothetical protein	WP_001310756.1	31	P0DPO1	YMIC_ECOLI	1329829	1329921	93	+	Protein Homology	CDS	BW25113_RS25560	NA	COORDINATES: similar to AA sequence:RefSeq:YP_009518771.1	WP_001310756.1	NA	NA	NA
1282	acnA	4052	1863	3401	1388	3430	2997	2901.36	-0.658676	0.425342	-1.54858	0.121482	0.285273	NS	aconitate hydratase AcnA	WP_000099534.1	891	P25516	ACNA_ECOLI	1330088	1332760	2673	+	Protein Homology	CDS	BW25113_RS06675	acnA	COORDINATES: similar to AA sequence:RefSeq:NP_415792.1	WP_000099534.1	NA	NA	NA
1283	ribA	294	294	363	352	378	436	348.157	-0.131119	0.246545	-0.531826	0.594847	0.771085	NS	GTP cyclohydrolase II	WP_001176295.1	196	P0A7I7	RIBA_ECOLI	1332830	1333417	588	-	Protein Homology	CDS	BW25113_RS06680	ribA	COORDINATES: similar to AA sequence:RefSeq:NP_309877.1	WP_001176295.1	NA	NA	NA
1284	pgpB	176	107	156	166	199	210	166.035	-0.0287354	0.301173	-0.0954114	0.923988	0.964605	NS	phosphatidylglycerophosphatase B	WP_001256538.1	254	P0A924	PGPB_ECOLI	1333587	1334348	762	+	Protein Homology	CDS	BW25113_RS06685	pgpB	COORDINATES: similar to AA sequence:RefSeq:NP_309878.1	WP_001256538.1	NA	NA	NA
1285	lapA	165	216	252	254	219	276	227.746	-0.187192	0.276377	-0.677307	0.498211	0.694492	NS	lipopolysaccharide assembly protein LapA	WP_000876286.1	102	P0ACV4	LAPA_ECOLI	1334500	1334805	306	+	Protein Homology	CDS	BW25113_RS06690	lapA	COORDINATES: similar to AA sequence:RefSeq:NP_415795.1	WP_000876286.1	NA	NA	NA
1286	lapB	327	391	531	456	425	502	436.132	-0.278911	0.279621	-0.997462	0.31854	0.530696	NS	lipopolysaccharide assembly protein LapB	WP_000891353.1	389	P0AB58	LAPB_ECOLI	1334815	1335981	1167	+	Protein Homology	CDS	BW25113_RS06695	lapB	COORDINATES: similar to AA sequence:RefSeq:NP_309880.1	WP_000891353.1	NA	NA	NA
1287	pyrF	66	54	66	68	53	101	66.6137	-0.191746	0.321347	-0.596694	0.550712	0.738604	NS	orotidine-5'-phosphate decarboxylase	WP_000176270.1	245	P08244	PYRF_ECOLI	1336178	1336912	735	+	Protein Homology	CDS	BW25113_RS06700	pyrF	COORDINATES: similar to AA sequence:RefSeq:NP_415797.1	WP_000176270.1	NA	NA	NA
1288	yciH	11	12	14	12	21	18	14.4343	0.0463689	0.495561	0.0935685	0.925452	0.965486	NS	stress response translation initiation inhibitor YciH	WP_001295580.1	108	P08245	YCIH_ECOLI	1336915	1337238	324	+	Protein Homology	CDS	BW25113_RS06705	yciH	COORDINATES: similar to AA sequence:RefSeq:NP_415798.2	WP_001295580.1	NA	NA	NA
1289	osmB	685	486	852	554	1587	1023	848.082	0.257101	0.433736	0.592759	0.553342	0.740847	NS	osmotically-inducible lipoprotein OsmB	WP_000498253.1	72	P0ADA7	OSMB_ECOLI	1337370	1337585	216	-	Protein Homology	CDS	BW25113_RS06710	osmB	COORDINATES: similar to AA sequence:RefSeq:NP_309883.1	WP_000498253.1	NA	NA	NA
1290	yciT	116	199	127	348	181	364	210.12	0.561429	0.356628	1.57427	0.115426	0.275981	NS	DeoR/GlpR family DNA-binding transcription regulator	WP_001088620.1	249	P76034	YCIT_ECOLI	1337857	1338603	747	-	Protein Homology	CDS	BW25113_RS06715	yciT	COORDINATES: similar to AA sequence:RefSeq:NP_415800.1	WP_001088620.1	NA	NA	NA
1291	RS06720	24	55	45	150	122	122	80.3574	1.24673	0.37877	3.29153	0.000996425	0.00650656	UP	hypothetical protein	WP_001288368.1	57	A5A614	YCIZ_ECOLI	1338696	1338866	171	-	Protein Homology	CDS	BW25113_RS06720	NA	COORDINATES: similar to AA sequence:RefSeq:YP_001165317.1	WP_001288368.1	NA	NA	NA
1292	ymiD	6	4	4	4	0	4	3.76094	-1.26396	0.917616	-1.37744	0.168378	NA	NS	protein YmiD	WP_211180493.1	42	P0DSF0	YMID_ECOLI	1338904	1339029	126	+	Protein Homology	CDS	BW25113_RS26115	ymiD	COORDINATES: similar to AA sequence:RefSeq:YP_010051182.1	WP_211180493.1	NA	NA	NA
1293	pdeR	169	127	293	166	364	292	231.244	0.0787898	0.426896	0.184564	0.853571	0.929705	NS	cyclic di-GMP phosphodiesterase	WP_000859945.1	661	P77334	PDER_ECOLI	1339017	1340999	1983	-	Protein Homology	CDS	BW25113_RS06725	pdeR	COORDINATES: similar to AA sequence:RefSeq:NP_415801.1	WP_000859945.1	NA	NA	NA
1294	RS25050	0	0	1	0	0	3	0.570147	0.936707	2.36167	0.396629	0.691641	NA	NS	hypothetical protein	WP_000221855.1	34	not found	not found	1341053	1341154	102	+	Protein Homology	CDS	BW25113_RS25050	NA	COORDINATES: similar to AA sequence:RefSeq:YP_002791239.1	WP_000221855.1	NA	NA	NA
1295	rnb	624	863	532	1133	571	1189	792.776	0.0647355	0.340662	0.190029	0.849287	0.928147	NS	exoribonuclease II	WP_000484984.1	644	P30850	RNB_ECOLI	1341238	1343169	1932	-	Protein Homology	CDS	BW25113_RS06735	rnb	COORDINATES: similar to AA sequence:RefSeq:NP_415802.1	WP_000484984.1	NA	NA	NA
1296	yciW	455	1233	624	764	205	965	710.645	-0.746406	0.52337	-1.42615	0.153824	0.332791	NS	CMD domain-containing protein	WP_001335988.1	375	P76035	YCIW_ECOLI	1343240	1344364	1125	-	Protein Homology	CDS	BW25113_RS06740	yciW	COORDINATES: similar to AA sequence:RefSeq:NP_415803.2	WP_001335988.1	NA	NA	NA
1297	fabI	1058	1500	1157	2358	1983	2916	1738.21	0.525004	0.260987	2.01161	0.0442609	0.141111	NS	enoyl-ACP reductase FabI	WP_000506490.1	262	P0AEK4	FABI_ECOLI	1344511	1345296	786	-	Protein Homology	CDS	BW25113_RS06745	fabI	COORDINATES: similar to AA sequence:RefSeq:WP_005126472.1	WP_000506490.1	NA	NA	NA
1298	ycjD	44	53	29	26	26	31	35.9941	-1.03255	0.387488	-2.66473	0.00770508	0.0363286	DO	DUF559 domain-containing protein	WP_000565727.1	117	P45736	YCJD_ECOLI	1345667	1346017	351	-	Protein Homology	CDS	BW25113_RS06755	ycjD	COORDINATES: similar to AA sequence:RefSeq:NP_415805.1	WP_000565727.1	NA	NA	NA
1299	sapF	175	132	144	199	172	210	168.932	-0.0604215	0.259944	-0.232441	0.816196	0.909945	NS	peptide ABC transporter ATP-binding protein SapF	WP_000573407.1	268	P0AAH8	SAPF_ECOLI	1346088	1346891	804	-	Protein Homology	CDS	BW25113_RS06760	sapF	COORDINATES: similar to AA sequence:RefSeq:NP_415806.1	WP_000573407.1	NA	NA	NA
1300	sapD	388	243	308	300	375	377	330.047	-0.251517	0.291162	-0.86384	0.387676	0.596226	NS	peptide ABC transporter ATP-binding protein SapD	WP_001128858.1	330	P0AAH4	SAPD_ECOLI	1346896	1347885	990	-	Protein Homology	CDS	BW25113_RS06765	sapD	COORDINATES: similar to AA sequence:RefSeq:NP_309895.1	WP_001128858.1	NA	NA	NA
1301	sapC	102	80	108	96	133	147	109.061	-0.0485163	0.305869	-0.158618	0.87397	0.939556	NS	peptide ABC transporter permease SapC	WP_001146163.1	296	P0AGH5	SAPC_ECOLI	1347888	1348775	888	-	Protein Homology	CDS	BW25113_RS06770	sapC	COORDINATES: similar to AA sequence:RefSeq:NP_415808.1	WP_001146163.1	NA	NA	NA
1302	sapB	140	110	191	133	197	217	162.261	-0.111422	0.334119	-0.33348	0.738772	0.866309	NS	putrescine ABC transporter permease SapB	WP_000583277.1	321	P0AGH3	SAPB_ECOLI	1348765	1349727	963	-	Protein Homology	CDS	BW25113_RS06775	sapB	COORDINATES: similar to AA sequence:RefSeq:WP_005126482.1	WP_000583277.1	NA	NA	NA
1303	sapA	360	227	350	275	368	422	330.585	-0.238357	0.304379	-0.783094	0.433572	0.638342	NS	peptide ABC transporter substrate-binding protein SapA	WP_001250216.1	547	Q47622	SAPA_ECOLI	1349727	1351367	1641	-	Protein Homology	CDS	BW25113_RS06780	sapA	COORDINATES: similar to AA sequence:RefSeq:NP_415810.1	WP_001250216.1	NA	NA	NA
1304	ymjA	38	52	44	85	47	89	56.7342	0.276033	0.350964	0.786499	0.431575	0.636594	NS	YmjA family protein	WP_001015110.1	81	P0ACV8	YMJA_ECOLI	1351683	1351925	243	-	Protein Homology	CDS	BW25113_RS06790	ymjA	COORDINATES: similar to AA sequence:RefSeq:NP_415811.1	WP_001015110.1	NA	NA	NA
[truncated: 3,074 more rows]

## Sheet: ST5
Supplementary Table 5. Differential gene expression analysis results, copper treatment. Gene names and functional annotation fields were either automatically retrieved from the E. coli K12 BW25113 RefSeq assembly annotation file GCF_000750555.1, manually updated upon individual search in Uniprot or Ecocyc, or defaulted to their corresponding gene_id.
[truncated: 4,380 more rows]

[truncated: 2 more sheets: ST6, ST7]
